# Supplementary material for: Lethal microbial blooms delayed freshwater ecosystem recovery following the end-Permian extinction
Source: Nat Commun. 2021 Sep 17;12:5511. doi: 10.1038/s41467-021-25711-3 (PMC8448769; doi:10.1038/s41467-021-25711-3)
Supplement: Supplementary file 4 — Supplementary Data 1 [file 41467_2021_25711_MOESM4_ESM.xlsx]

## Sheet: SUPP DATA 1 - BOOTLEG-8
Supplementary Data 1. Abundance table of palynofacies groups for the Sydney Basin well core succession AGL Bootleg DDH 8 (Bootleg-8), New South Wales, Australia. All percentages are calculated as a proportion of the respective palynofacies total, either category subtotal (n) or total palynofacies count (N = 500). Palyn = palynomorphs, phyto = phytoclasts, miospores = plant spores + pollen.
PALYNOFACIES COUNTS FOR AGL BOOTLEG DDH 8 (33° 59' 56.62"S, 150° 44' 13.43"E)
Stratigraphic depth (m)	Spore-pollen zone	Sample number	Height from top of Bulli Coal seam (m)	Ecological phase	PALYNOFACIES CATEGORY																														Total count (N)	Lithofacies
					PALYNOMORPHS															PHYTOCLASTS											AMORPHOUS ORGANIC MATTER
					PLANT SPORES			POLLEN			Plant spores (% miospores)	ALGAE / ACRITARCHS			FUNGI			Subtotal (n)	Subtotal (%N)	OPAQUE			BROWN					Opaque (% phytoclasts)	Subtotal (n)	Subtotal (%N)	Particulate (≥5 μm)	Resin	Subtotal (n)	Subtotal (%N)
					n	% total (%N)	% palyn	n	% total (%N)	% palyn		n	% total (%N)	% palyn	n	% total (%N)	% palyn			n	% total (%N)	% phyto	Other translucent	Tracheids & rays	Cuticles & membranes	% total (%N)	% phyto
381.16	P. samoilovichii	S029733	387.72	Late post-EPE	112	22.4	52.3364	24	4.8	11.215	82.3529	78	15.6	36.4486	0	0	0	214	42.8	17	3.4	8.09524	96	47	50	38.6	91.9048	8.09524	210	42	76	0	76	15.2	500	Siltstone/fine SST
449.84	P. samoilovichii	S029734	319.04	Late post-EPE	50	10	57.4713	23	4.6	26.4368	68.4932	14	2.8	16.092	0	0	0	87	17.4	25	5	6.68449	173	162	14	69.8	93.3155	6.68449	374	74.8	39	0	39	7.8	500	Siltstone
522.14	P. samoilovichii	S029735	246.74	Late post-EPE	49	9.8	58.3333	17	3.4	20.2381	74.2424	17	3.4	20.2381	1	0.2	1.19048	84	16.8	34	6.8	9.36639	232	84	13	65.8	90.6336	9.36639	363	72.6	53	0	53	10.6	500	Siltstone
589.81	P. samoilovichii	S029736	179.07	Late post-EPE	22	4.4	42.3077	12	2.4	23.0769	64.7059	18	3.6	34.6154	0	0	0	52	10.4	20	4	6.62252	195	69	18	56.4	93.3775	6.62252	302	60.4	146	0	146	29.2	500	Carbonaceous siltstone
640.38	L. pellucidus	S029737	128.5	Late post-EPE	24	4.8	38.7097	23	4.6	37.0968	51.0638	15	3	24.1935	0	0	0	62	12.4	40	8	11.1732	226	83	9	63.6	88.8268	11.1732	358	71.6	80	0	80	16	500	Siltstone
692.51	L. pellucidus	S029738	76.37	Late post-EPE	84	16.8	41.5842	64	12.8	31.6832	56.7568	53	10.6	26.2376	1	0.2	0.49505	202	40.4	8	1.6	3.29218	143	69	23	47	96.7078	3.29218	243	48.6	55	0	55	11	500	Siltstone/fine SST
713.34	L. pellucidus	S029739	55.54	Late post-EPE	12	2.4	25	19	3.8	39.5833	38.7097	17	3.4	35.4167	0	0	0	48	9.6	18	3.6	6.36042	137	99	29	53	93.6396	6.36042	283	56.6	169	0	169	33.8	500	Siltstone
732.01	P. microcorpus	S029740	36.87	Late post-EPE	4	0.8	15.3846	15	3	57.6923	21.0526	7	1.4	26.9231	0	0	0	26	5.2	39	7.8	8.45987	294	112	16	84.4	91.5401	8.45987	461	92.2	13	0	13	2.6	500	Siltstone
746.25	P. crenulata	S029741	22.63	Early post-EPE	3	0.6	37.5	0	0	0	100	5	1	62.5	0	0	0	8	1.6	13	2.6	4.33333	234	50	3	57.4	95.6667	4.33333	300	60	192	0	192	38.4	500	Siltstone
754.03	P. crenulata	S029742	14.85	Early post-EPE	19	3.8	25.6757	10	2	13.5135	65.5172	44	8.8	59.4595	1	0.2	1.35135	74	14.8	10	2	4.04858	180	54	3	47.4	95.9514	4.04858	247	49.4	179	0	179	35.8	500	Siltstone
756.95	P. crenulata	S029743	11.93	Early post-EPE	1	0.2	20	2	0.4	40	33.3333	2	0.4	40	0	0	0	5	1	23	4.6	5.82278	316	53	3	74.4	94.1772	5.82278	395	79	100	0	100	20	500	Fine SST
759.02	P. crenulata	S029744	9.86	Early post-EPE	25	5	30.1205	24	4.8	28.9157	51.0204	34	6.8	40.9639	0	0	0	83	16.6	14	2.8	4.47284	247	37	15	59.8	95.5272	4.47284	313	62.6	104	0	104	20.8	500	Siltstone
760.23	P. crenulata	S029745	8.65	Early post-EPE	9	1.8	21.4286	17	3.4	40.4762	34.6154	16	3.2	38.0952	0	0	0	42	8.4	24	4.8	6.57534	256	66	19	68.2	93.4247	6.57534	365	73	93	0	93	18.6	500	Siltstone/fine SST
760.68	P. crenulata	S029746	8.2	Early post-EPE	8	1.6	25.8065	14	2.8	45.1613	36.3636	9	1.8	29.0323	0	0	0	31	6.2	38	7.6	10.8571	259	49	4	62.4	89.1429	10.8571	350	70	118	1	119	23.8	500	Siltstone
761.52	P. crenulata	S029747	7.36	Early post-EPE	9	1.8	26.4706	17	3.4	50	34.6154	8	1.6	23.5294	0	0	0	34	6.8	11	2.2	4.88889	167	40	7	42.8	95.1111	4.88889	225	45	241	0	241	48.2	500	Siltstone/fine SST
763.9	P. crenulata	S029748	4.98	Early post-EPE	16	3.2	32	22	4.4	44	42.1053	12	2.4	24	0	0	0	50	10	21	4.2	10.5528	151	26	1	35.6	89.4472	10.5528	199	39.8	251	0	251	50.2	500	Siltstone
764.67	P. crenulata	S029749	4.21	Early post-EPE	7	1.4	28	12	2.4	48	36.8421	6	1.2	24	0	0	0	25	5	16	3.2	7.37327	156	43	2	40.2	92.6267	7.37327	217	43.4	258	0	258	51.6	500	Siltstone/fine SST
765.38	P. crenulata	S029750	3.5	Early post-EPE	7	1.4	23.3333	14	2.8	46.6667	33.3333	9	1.8	30	0	0	0	30	6	9	1.8	2.61628	206	124	5	67	97.3837	2.61628	344	68.8	126	0	126	25.2	500	Siltstone/fine SST
765.71	P. crenulata	S029751	3.17	Early post-EPE	8	1.6	22.8571	15	3	42.8571	34.7826	12	2.4	34.2857	0	0	0	35	7	12	2.4	4.58015	184	65	1	50	95.4198	4.58015	262	52.4	203	0	203	40.6	500	Siltstone
766.18	P. crenulata	S029752	2.7	Early post-EPE	1	0.2	50	0	0	0	100	1	0.2	50	0	0	0	2	0.4	7	1.4	5.64516	82	33	2	23.4	94.3548	5.64516	124	24.8	374	0	374	74.8	500	Siltstone
766.73	P. crenulata	S029753	2.15	Early post-EPE	8	1.6	44.4444	7	1.4	38.8889	53.3333	3	0.6	16.6667	0	0	0	18	3.6	56	11.2	12.6984	286	97	2	77	87.3016	12.6984	441	88.2	41	0	41	8.2	500	Siltstone/fine SST
767.08	P. crenulata	S029754	1.8	Early post-EPE	9	1.8	30	16	3.2	53.3333	36	5	1	16.6667	0	0	0	30	6	37	7.4	9.3199	254	96	10	72	90.6801	9.3199	397	79.4	73	0	73	14.6	500	Siltstone
767.46	P. crenulata	S029755	1.42	Early post-EPE	15	3	26.3158	26	5.2	45.614	36.5854	16	3.2	28.0702	0	0	0	57	11.4	34	6.8	11.3333	190	63	13	53.2	88.6667	11.3333	300	60	143	0	143	28.6	500	Carbonaceous siltstone
Top of Bulli Coal
772.31	D. parvithola	S029756	-3.43	Pre-EPE	4	0.8	15.3846	22	4.4	84.6154	15.3846	0	0	0	0	0	0	26	5.2	72	14.4	17.0213	280	64	7	70.2	82.9787	17.0213	423	84.6	51	0	51	10.2	500	Carbonaceous siltstone
773.29	D. parvithola	S029757	-4.41	Pre-EPE	19	3.8	45.2381	23	4.6	54.7619	45.2381	0	0	0	0	0	0	42	8.4	41	8.2	9.01099	338	70	6	82.8	90.989	9.01099	455	91	3	0	3	0.6	500	Carbonaceous siltstone
776.4	D. parvithola	S029758	-7.52	Pre-EPE	3	0.6	15	17	3.4	85	15	0	0	0	0	0	0	20	4	45	9	9.71922	369	46	3	83.6	90.2808	9.71922	463	92.6	17	0	17	3.4	500	Fine SST
783.26	D. parvithola	S029759	-14.38	Pre-EPE	11	2.2	25.5814	30	6	69.7674	26.8293	2	0.4	4.65116	0	0	0	43	8.6	22	4.4	4.85651	391	35	5	86.2	95.1435	4.85651	453	90.6	4	0	4	0.8	500	Carbonaceous siltstone
788.37	D. parvithola	S029760	-19.49	Pre-EPE	15	3	28.8462	37	7.4	71.1538	28.8462	0	0	0	0	0	0	52	10.4	25	5	5.60538	329	81	11	84.2	94.3946	5.60538	446	89.2	2	0	2	0.4	500	Carbonaceous siltstone
801.57	D. parvithola	S029761	-32.69	Pre-EPE	13	2.6	17.1053	62	12.4	81.5789	17.3333	1	0.2	1.31579	0	0	0	76	15.2	44	8.8	10.4265	331	47	0	75.6	89.5735	10.4265	422	84.4	2	0	2	0.4	500	Carbonaceous siltstone
812.21	D. parvithola	S029762	-43.33	Pre-EPE	17	3.4	17	83	16.6	83	17	0	0	0	0	0	0	100	20	33	6.6	8.27068	288	76	2	73.2	91.7293	8.27068	399	79.8	1	0	1	0.2	500	Carbonaceous siltstone
841.38	D. parvithola	S029763	-72.5	Pre-EPE	10	2	8.62069	106	21.2	91.3793	8.62069	0	0	0	0	0	0	116	23.2	33	6.6	8.70712	312	32	2	69.2	91.2929	8.70712	379	75.8	5	0	5	1	500	Carbonaceous siltstone
																															AOM % late post-EPE mean			15.775
																															AOM % late post-EPE median			13.1
																															AOM % early post-EPE mean			32.9286
																															AOM % early post-EPE median			28.6
																															AOM % pre-EPE mean			2.125
																															AOM % pre-EPE median			0.7
