# Supplementary material for: Lethal microbial blooms delayed freshwater ecosystem recovery following the end-Permian extinction
Source: Nat Commun. 2021 Sep 17;12:5511. doi: 10.1038/s41467-021-25711-3 (PMC8448769; doi:10.1038/s41467-021-25711-3)
Supplement: Supplementary file 5 — Supplementary Data 2 [file 41467_2021_25711_MOESM5_ESM.xlsx]

## Sheet: SUPP DATA 2 - CCO
Supplementary Data 2. Abundance table of palynofacies groups for the Sydney Basin outcrop succession at Coalcliff (CCO), New South Wales, Australia. All percentages are calculated as a proportion of the respective palynofacies total, either category subtotal (n) or total palynofacies count (N = 500). Palyn = palynomorphs, phyto = phytoclasts, miospores = plant spores + pollen. * Comparisons betwe…
PALYNOFACIES COUNTS FOR COALCLIFF OUTCROP (34° 15' 18.9"S, 150° 58' 22.2"E)
Height from top of Bulli Coal seam (cm)	Spore-pollen zone	Sample number	Ecological phase	PALYNOFACIES CATEGORY																														Total count (N)	Lithofacies
				PALYNOMORPHS															PHYTOCLASTS											AMORPHOUS ORGANIC MATTER
				PLANT SPORES			POLLEN			Plant spores (% miospores)	ALGAE / ACRITARCHS			FUNGI			Subtotal (n)	Subtotal (%N)	OPAQUE			BROWN					Opaque (% phytoclasts)	Subtotal (n)	Subtotal (%N)	Parti-culate (≥5 μm)	Resin	Subtotal (n)	Subtotal (%N)
				n	% total (%N)	% palyn	n	% total (%N)	% palyn		n	% total (%N)	% palyn	n	% total (%N)	% palyn			n	% total (%N)	% phyto	Other translucent	Tracheids & rays	Cuticles & membranes	% total (%N)	% phyto
310 to 320	P. crenulata	S029713	Early post-EPE	2	0.4	22.2222	1	0.2	11.1111	66.6667	6	1.2	66.6667	0	0	0	9	1.8	15	3	8.62069	114	32	13	31.8	91.3793	8.62069	174	34.8	317	0	317	63.4	500	Siltstone
197 to 205	P. crenulata	S029712	Early post-EPE	6	1.2	42.8571	3	0.6	21.4286	66.6667	5	1	35.7143	0	0	0	14	2.8	26	5.2	17.2185	88	24	13	25	82.7815	17.2185	151	30.2	335	0	335	67	500	Siltstone
50 to 55	P. crenulata	S029711	Early post-EPE	0	0	0	0	0	0	N/A	0	0	0	1	0.2	100	1	0.2	3	0.6	4.54545	56	6	1	12.6	95.4545	4.54545	66	13.2	433	0	433	86.6	500	Siltstone
40 to 45	"Dead zone"	S029710	Early post-EPE	0	0	0	0	0	0	N/A	2	0.4	100	0	0	0	2	0.4	23	4.6	18.5484	93	6	2	20.2	81.4516	18.5484	124	24.8	374	0	374	74.8	500	Siltstone
25 to 30	"Dead zone"	S029709	Early post-EPE	1	0.2	50	0	0	0	100	1	0.2	50	0	0	0	2	0.4	48	9.6	34.7826	80	8	2	18	65.2174	34.7826	138	27.6	360	0	360	72	500	Carbonaceous siltstone
20 to 25	"Dead zone"	S029708	Early post-EPE	1	0.2	100	0	0	0	100	0	0	0	0	0	0	1	0.2	28	5.6	16.2791	136	3	5	28.8	83.7209	16.2791	172	34.4	327	0	327	65.4	500	Carbonaceous siltstone
10 to 20	"Dead zone"	S029707	Early post-EPE	0	0	N/A	0	0	N/A	N/A	0	0	N/A	0	0	N/A	0	0	27	5.4	18.8811	108	6	2	23.2	81.1189	18.8811	143	28.6	357	0	357	71.4	500	Carbonaceous siltstone
0 to 10	"Dead zone"	S029706	Early post-EPE	1	0.2	50	0	0	0	100	0	0	0	1	0.2	50	2	0.4	120	24	24.3408	315	54	4	74.6	75.6592	24.3408	493	98.6	5	0	5	1	500	Carbonaceous siltstone
Top of Bulli Coal
-30 to -20	?D. parvithola	S029705	Pre-EPE	0	0	N/A	0	0	N/A	N/A	0	0	N/A	0	0	N/A	0	0	187	37.4	37.4	299	14	0	62.6	62.6	37.4	500	100	0	0	0	0	500	Coal
-80 to -70	?D. parvithola	S029704	Pre-EPE	0	0	N/A	0	0	N/A	N/A	0	0	N/A	0	0	N/A	0	0	136	27.2	27.2545	336	23	4	72.6	72.7455	27.2545	499	99.8	1	0	1	0.2	500	Coal
-180 to -170	D. parvithola	S029703	Pre-EPE	3	0.6	75	1	0.2	25	75	0	0	0	0	0	0	4	0.8	99	19.8	20.0811	344	37	13	78.8	79.9189	20.0811	493	98.6	3	0	3	0.6	500	Coal
-230 to -220	D. parvithola	S029702	Pre-EPE	13	2.6	40.625	18	3.6	56.25	41.9355	1	0.2	3.125	0	0	0	32	6.4	50	10	11.3122	273	78	41	78.4	88.6878	11.3122	442	88.4	26	0	26	5.2	500	Carbonaceous siltstone
-250 to -260	D. parvithola	S029701	Pre-EPE	11	2.2	61.1111	6	1.2	33.3333	64.7059	1	0.2	5.55556	0	0	0	18	3.6	82	16.4	17.5214	331	36	19	77.2	82.4786	17.5214	468	93.6	14	0	14	2.8	500	Carbonaceous siltstone
-280 to -270	D. parvithola	S029700	Pre-EPE	14	2.8	66.6667	7	1.4	33.3333	66.6667	0	0	0	0	0	0	21	4.2	57	11.4	12.1019	380	18	16	82.8	87.8981	12.1019	471	94.2	8	0	8	1.6	500	Siltstone/fine SST
																														AOM % post-EPE mean*			62.7
																														AOM % post-EPE median*			69.2
																														AOM % pre-EPE mean*			1.73333
																														AOM % pre-EPE median*			1.1
