# Supplementary material for: Lethal microbial blooms delayed freshwater ecosystem recovery following the end-Permian extinction
Source: Nat Commun. 2021 Sep 17;12:5511. doi: 10.1038/s41467-021-25711-3 (PMC8448769; doi:10.1038/s41467-021-25711-3)
Supplement: Supplementary file 6 — Supplementary Data 3 [file 41467_2021_25711_MOESM6_ESM.xlsx]

## Sheet: SUPP DATA 3 - LISAROW-1
Supplementary Data 3. Abundance table of palynofacies groups for the Sydney Basin well core succession Elecom Hawkesbury Lisarow DDH 1 (Lisarow-1), New South Wales, Australia. All percentages are calculated as a proportion of the respective palynofacies total, either category subtotal (n) or total palynofacies count (N = 500). Palyn = palynomorphs, phyto = phytoclasts, miospores = plant spores + …
PALYNOFACIES COUNTS FOR ELECOM HAWKESBURY LISAROW DDH 1 (33° 22' 38.54"S, 151° 23' 0.53"E)
Stratigraphic depth (m)	Spore-pollen zone	Sample number	Height from top of Vales Point Coal seam (m)	Ecological phase	PALYNOFACIES CATEGORY																														Total count (N)	Lithofacies
					PALYNOMORPHS															PHYTOCLASTS											AMORPHOUS ORGANIC MATTER
					PLANT SPORES			POLLEN			Plant spores (% miospores)	ALGAE / ACRITARCHS			FUNGI			Subtotal (n)	Subtotal (%N)	OPAQUE			BROWN					Opaque (% phytoclasts)	Subtotal (n)	Subtotal (%N)	Particulate (≥5 μm)	Resin	Subtotal (n)	Subtotal (%N)
					n	% total (%N)	% palyn	n	% total (%N)	% palyn		n	% total (%N)	% palyn	n	% total (%N)	% palyn			n	% total (%N)	% phyto	Other translucent	Tracheids & rays	Cuticles & membranes	% total (%N)	% phyto
446.8	L. pellucidus	S014000	200.18	Late post-EPE	18	3.6	50	12	2.4	33.3333	60	6	1.2	16.6667	0	0	0	36	7.2	28	5.6	9.12052	170	99	10	55.8	90.8795	9.12052	307	61.4	157	0	157	31.4	500	Siltstone
446.9	L. pellucidus	S014001	200.08	Late post-EPE	21	4.2	45.6522	18	3.6	39.1304	53.8462	7	1.4	15.2174	0	0	0	46	9.2	28	5.6	11.336	109	107	3	43.8	88.664	11.336	247	49.4	207	0	207	41.4	500	Siltstone
626.7	P. crenulata	S014002	20.28	Early post-EPE	0	0	0	1	0.2	50	0	1	0.2	50	0	0	0	2	0.4	2	0.4	2.29885	49	36	0	17	97.7011	2.29885	87	17.4	411	0	411	82.2	500	Siltstone/fine SST
629.4	P. crenulata	S014003	17.58	Early post-EPE	1	0.2	20	2	0.4	40	33.3333	2	0.4	40	0	0	0	5	1	1	0.2	1.47059	40	27	0	13.4	98.5294	1.47059	68	13.6	427	0	427	85.4	500	Carbonaceous siltstone
630.56	P. crenulata	S014004	16.42	Early post-EPE	1	0.2	25	2	0.4	50	33.3333	1	0.2	25	0	0	0	4	0.8	9	1.8	4.66321	132	50	2	36.8	95.3368	4.66321	193	38.6	303	0	303	60.6	500	Siltstone
632.45	P. crenulata	S014005	14.53	Early post-EPE	11	2.2	52.381	6	1.2	28.5714	64.7059	4	0.8	19.0476	0	0	0	21	4.2	6	1.2	6.31579	64	25	0	17.8	93.6842	6.31579	95	19	384	0	384	76.8	500	Carbonaceous siltstone
634.65	P. crenulata	S014006	12.33	Early post-EPE	2	0.4	50	1	0.2	25	66.6667	1	0.2	25	0	0	0	4	0.8	6	1.2	6.31579	62	27	0	17.8	93.6842	6.31579	95	19	401	0	401	80.2	500	Carbonaceous siltstone
636.35	P. crenulata	S014007	10.63	Early post-EPE	15	3	39.4737	12	2.4	31.5789	55.5556	11	2.2	28.9474	0	0	0	38	7.6	38	7.6	10.585	160	134	27	64.2	89.415	10.585	359	71.8	103	0	103	20.6	500	Siltstone
641.2	P. crenulata	S014008	5.78	Early post-EPE	15	3	45.4545	9	1.8	27.2727	62.5	9	1.8	27.2727	0	0	0	33	6.6	18	3.6	5.08475	176	150	10	67.2	94.9153	5.08475	354	70.8	113	0	113	22.6	500	Siltstone
643.1	P. crenulata	S014009	3.88	Early post-EPE	12	2.4	38.7097	7	1.4	22.5806	63.1579	12	2.4	38.7097	0	0	0	31	6.2	27	5.4	9.0604	170	91	10	54.2	90.9396	9.0604	298	59.6	171	0	171	34.2	500	Fine SST
645.12	P. crenulata	S014013	1.86	Early post-EPE	23	4.6	31.0811	32	6.4	43.2432	41.8182	19	3.8	25.6757	0	0	0	74	14.8	38	7.6	10.1877	193	123	19	67	89.8123	10.1877	373	74.6	52	1	53	10.6	500	Carbonaceous siltstone
645.4	P. crenulata	S014011	1.58	Early post-EPE	15	3	34.8837	15	3	34.8837	50	13	2.6	30.2326	0	0	0	43	8.6	46	9.2	14.375	158	93	23	54.8	85.625	14.375	320	64	137	0	137	27.4	500	Siltstone/fine SST
645.8	P. crenulata	S014012	1.18	Early post-EPE	21	4.2	34.4262	30	6	49.1803	41.1765	10	2	16.3934	0	0	0	61	12.2	40	8	11.2045	161	135	21	63.4	88.7955	11.2045	357	71.4	82	0	82	16.4	500	Siltstone
646	P. crenulata	S014015	0.98	Early post-EPE	32	6.4	50	23	4.6	35.9375	58.1818	8	1.6	12.5	1	0.2	1.5625	64	12.8	57	11.4	18.8119	95	122	29	49.2	81.1881	18.8119	303	60.6	133	0	133	26.6	500	Siltstone
646.34	P. crenulata	S014016	0.64	Early post-EPE	38	7.6	40.8602	43	8.6	46.2366	46.9136	12	2.4	12.9032	0	0	0	93	18.6	111	22.2	33.4337	89	107	25	44.2	66.5663	33.4337	332	66.4	75	0	75	15	500	Siltstone/fine SST
646.98	P. crenulata	S014017	0	Early post-EPE	49	9.8	49.4949	37	7.4	37.3737	56.9767	13	2.6	13.1313	0	0	0	99	19.8	106	21.2	31.085	83	132	20	47	68.915	31.085	341	68.2	60	0	60	12	500	Carbonaceous siltstone
Top of Vales Point Coal
648.45	D. parvithola	S014018	-1.47	Pre-EPE	23	3.2	34.8485	39	7.8	59.0909	37.0968	4	0.8	6.06061	0	0	0	66	13.2	47	9.4	11.0329	253	109	17	75.8	88.9671	11.0329	426	85.2	7	1	8	1.6	500	Siltstone/fine SST
649.52	D. parvithola	S014019	-2.54	Pre-EPE	16	3.2	48.4848	15	3	45.4545	51.6129	2	0.4	6.06061	0	0	0	33	6.6	23	4.6	4.97835	186	233	20	87.8	95.0216	4.97835	462	92.4	5	0	5	1	500	Siltstone
652.05	D. parvithola	S014020	-5.07	Pre-EPE	16	1.2	53.3333	13	2.6	43.3333	55.1724	1	0.2	3.33333	0	0	0	30	6	35	7	8.13953	281	105	9	79	91.8605	8.13953	430	86	39	1	40	8	500	Carbonaceous siltstone
661.48	D. parvithola	S014021	-14.5	Pre-EPE	6	3.6	40	7	1.4	46.6667	46.1538	1	0.2	6.66667	1	0.2	6.66667	15	3	10	2	2.11864	281	164	17	92.4	97.8814	2.11864	472	94.4	11	2	13	2.6	500	Carbonaceous siltstone
673.45	D. parvithola	S014022	-26.47	Pre-EPE	18	3.4	40	24	4.8	53.3333	42.8571	3	0.6	6.66667	0	0	0	45	9	28	5.6	6.69856	201	166	23	78	93.3014	6.69856	418	83.6	37	0	37	7.4	500	Tuff/carbonaceous siltstone
674.5	D. parvithola	S014023	-27.52	Pre-EPE	17	1.4	42.5	23	4.6	57.5	42.5	0	0	0	0	0	0	40	8	12	2.4	3.5503	178	131	17	65.2	96.4497	3.5503	338	67.6	122	0	122	24.4	500	Tuff/carbonaceous siltstone
674.6	D. parvithola	S014024	-27.62	Pre-EPE	7	1.4	38.8889	10	2	55.5556	41.1765	1	0.2	5.55556	0	0	0	18	3.6	22	4.4	4.63158	236	205	12	90.6	95.3684	4.63158	475	95	7	0	7	1.4	500	Siltstone
681.1	D. parvithola	S014025	-34.12	Pre-EPE	7	4.6	33.3333	12	2.4	57.1429	36.8421	2	0.4	9.52381	0	0	0	21	4.2	4	0.8	1.19048	176	142	14	66.4	98.8095	1.19048	336	67.2	143	0	143	28.6	500	Tuffaceous SST (Awaba Tuff)
700	D. parvithola	S014026	-53.02	Pre-EPE	23	4.8	33.3333	43	8.6	62.3188	34.8485	3	0.6	4.34783	0	0	0	69	13.8	18	3.6	4.35835	288	85	22	79	95.6416	4.35835	413	82.6	17	1	18	3.6	500	Siltstone
701.85	D. parvithola	S014027	-54.87	Pre-EPE	24	4.8	38.0952	33	6.6	52.381	42.1053	6	1.2	9.52381	0	0	0	63	12.6	22	4.4	5.27578	243	129	23	79	94.7242	5.27578	417	83.4	20	0	20	4	500	Carbonaceous siltstone
																															AOM % late post-EPE mean			36.4
																															AOM % late post-EPE median			36.4
																															AOM % early post-EPE mean			40.7571
																															AOM % early post-EPE median			27
																															AOM % pre-EPE mean			10.8182
																															AOM % pre-EPE median			3.8
