# Supplementary material for: Lethal microbial blooms delayed freshwater ecosystem recovery following the end-Permian extinction
Source: Nat Commun. 2021 Sep 17;12:5511. doi: 10.1038/s41467-021-25711-3 (PMC8448769; doi:10.1038/s41467-021-25711-3)
Supplement: Supplementary file 7 — Supplementary Data 4 [file 41467_2021_25711_MOESM7_ESM.xlsx]

## Sheet: SUPP DATA 4 - FBO
Supplementary Data 4. Abundance table of palynofacies groups for the Sydney Basin outcrop succession at Frazer Beach (FBO), New South Wales, Australia. All percentages are calculated as a proportion of the respective palynofacies total, either category subtotal (n) or total palynofacies count (N). Palyn = palynomorphs, phyto = phytoclasts, miospores = plant spores + pollen.
PALYNOFACIES COUNTS FOR FRAZER BEACH OUTCROP (33° 11' 37.2"S, 151° 37' 22.3"E)
Height from top of Vales Point Coal seam (cm)	Spore-pollen zone	Sample number	Ecological phase	PALYNOFACIES CATEGORY																								Total count excluding AOM (N)
				PALYNOMORPHS															PHYTOCLASTS
				PLANT SPORES			POLLEN			Plant spores (% miospores)	ALGAE / ACRITARCHS			FUNGI			Subtotal (n)	Subtotal (%N)	OPAQUE			BROWN			Opaque (% phytoclasts)	Subtotal (n)	Subtotal (%N)
				n	% total (%N)	% palyn	n	% total (%N)	% palyn		n	% total (%N)	% palyn	n	% total (%N)	% palyn			n	% total (%N)	% phyto	n	% total (%N)	% phyto
1140	P. crenulata	S200841	Early post-EPE	76	18.5819	69.7248	25	6.11247	22.9358	75.2475	8	1.95599	7.33945	0	0	0	109	26.6504	63	15.4034	21	237	57.9462	79	21	300	73.3496	409
1020	P. crenulata	S200842	Early post-EPE	58	14.2157	69.8795	11	2.69608	13.253	84.058	14	3.43137	16.8675	0	0	0	83	20.3431	86	21.0784	26.4615	239	58.5784	73.5385	26.4615	325	79.6569	408
940	P. crenulata	S200843	Early post-EPE	0	0	-	0	0	-	-	0	0	-	0	0	-	0	0	220	73.3333	73.3333	80	26.6667	26.6667	73.3333	300	100	300
850*	P. crenulata	S200844	Early post-EPE	0	0	-	0	0	-	-	0	0	-	0	0	-	0	0	50	100	100	0	0	0	100	50	100	50
732.5	P. crenulata	S200845	Early post-EPE	0	0	-	0	0	-	-	0	0	-	0	0	-	0	0	134	44.6667	44.6667	166	55.3333	55.3333	44.6667	300	100	300
640	P. crenulata	S200846	Early post-EPE	18	5.4878	64.2857	0	0	0	100	10	3.04878	35.7143	0	0	0	28	8.53659	0	0	0	300	91.4634	100	0	300	91.4634	328
554	P. crenulata	S200847	Early post-EPE	0	0	0	0	0	0	-	2	0.653595	33.3333	4	1.30719	66.6667	6	1.96078	0	0	0	300	98.0392	100	0	300	98.0392	306
440*	P. crenulata	S200848	Early post-EPE	0	0	-	0	0	-	-	0	0	-	0	0	-	0	0	14	22.2222	22.2222	49	77.7778	77.7778	22.2222	63	100	63
355	P. crenulata	S200850	Early post-EPE	0	0	-	0	0	-	-	0	0	-	0	0	-	0	0	0	0	0	300	100	100	0	300	100	300
295	P. crenulata	S200851	Early post-EPE	23	6.51558	58.9744	0	0	0	100	12	3.39943	30.7692	4	1.13314	10.2564	39	11.0482	0	0	0	314	88.9518	100	0	314	88.9518	353
264	P. crenulata	S200852	Early post-EPE	21	6.12245	48.8372	6	1.74927	13.9535	77.7778	16	4.66472	37.2093	0	0	0	43	12.5364	6	1.74927	2	294	85.7143	98	2	300	87.4636	343
230	P. crenulata	S200853	Early post-EPE	33	9.90991	100	0	0	0	100	0	0	0	0	0	0	33	9.90991	0	0	0	300	90.0901	100	0	300	90.0901	333
210	P. crenulata	S200854	Early post-EPE	16	4.74777	72.7273	6	1.78042	27.2727	72.7273	0	0	0	0	0	0	22	6.52819	0	0	0	315	93.4718	100	0	315	93.4718	337
194.5	P. crenulata	S200855	Early post-EPE	12	3.53982	33.3333	9	2.65487	25	57.1429	15	4.42478	41.6667	0	0	0	36	10.6195	0	0	0	303	89.3805	100	0	303	89.3805	339
177	P. crenulata	S200856	Early post-EPE	27	6.3981	33.75	39	9.24171	48.75	40.9091	14	3.31754	17.5	0	0	0	80	18.9573	0	0	0	342	81.0427	100	0	342	81.0427	422
164.5	P. crenulata	S200857	Early post-EPE	76	17.7986	59.8425	51	11.9438	40.1575	59.8425	0	0	0	0	0	0	127	29.7424	12	2.8103	4	288	67.4473	96	4	300	70.2576	427
162	P. crenulata	S200858	Early post-EPE	12	2.62582	7.64331	142	31.0722	90.4459	7.79221	3	0.656455	1.91083	0	0	0	157	34.3545	0	0	0	300	65.6455	100	0	300	65.6455	457
160.5	P. crenulata	S200859	Early post-EPE	24	5.49199	22.4299	78	17.849	72.8972	23.5294	5	1.14416	4.6729	0	0	0	107	24.4851	0	0	0	330	75.5149	100	0	330	75.5149	437
159.5	P. crenulata	S200860	Early post-EPE	24	6.07595	25.2632	64	16.2025	67.3684	27.2727	7	1.77215	7.36842	0	0	0	95	24.0506	150	37.9747	50	150	37.9747	50	50	300	75.9494	395
159	P. crenulata	S200861	Early post-EPE	69	14.7436	63.8889	39	8.33333	36.1111	63.8889	0	0	0	0	0	0	108	23.0769	0	0	0	360	76.9231	100	0	360	76.9231	468
156	P. crenulata	S200862	Early post-EPE	21	5.37084	23.0769	36	9.20716	39.5604	36.8421	34	8.69565	37.3626	0	0	0	91	23.2737	150	38.3632	50	150	38.3632	50	50	300	76.7263	391
155*	P. crenulata	S200863	Early post-EPE	6	3.35196	33.3333	1	0.558659	5.55556	85.7143	11	6.14525	61.1111	0	0	0	18	10.0559	0	0	0	161	89.9441	100	0	161	89.9441	179
154	P. crenulata	S200864	Early post-EPE	10	2.6738	13.5135	12	3.20856	16.2162	45.4545	52	13.9037	70.2703	0	0	0	74	19.7861	0	0	0	300	80.2139	100	0	300	80.2139	374
152.5	P. crenulata	S200865	Early post-EPE	8	2.33236	18.6047	0	0	0	100	35	10.2041	81.3953	0	0	0	43	12.5364	0	0	0	300	87.4636	100	0	300	87.4636	343
151	P. crenulata	S200867	Early post-EPE	6	1.71429	12	2	0.571429	4	75	42	12	84	0	0	0	50	14.2857	18	5.14286	6	282	80.5714	94	6	300	85.7143	350
149	P. crenulata	S200868	Early post-EPE	2	0.625	10	2	0.625	10	50	16	5	80	0	0	0	20	6.25	20	6.25	6.66667	280	87.5	93.3333	6.66667	300	93.75	320
147	P. crenulata	S200869	Early post-EPE	3	0.946372	17.6471	1	0.315457	5.88235	75	13	4.10095	76.4706	0	0	0	17	5.36278	0	0	0	300	94.6372	100	0	300	94.6372	317
136.5*	"Dead zone"	S200871	Early post-EPE	0	0	-	0	0	-	-	0	0	-	0	0	-	0	0	50	66.6667	66.6667	25	33.3333	33.3333	66.6667	75	100	75
125	"Dead zone"	S200872	Early post-EPE	0	0	-	0	0	-	-	0	0	-	0	0	-	0	0	0	0	0	300	100	100	0	300	100	300
105.5	"Dead zone"	S200873	Early post-EPE	0	0	-	0	0	-	-	0	0	-	0	0	-	0	0	80	26.6667	26.6667	220	73.3333	73.3333	26.6667	300	100	300
101	"Dead zone"	S200874	Early post-EPE	0	0	-	0	0	-	-	0	0	-	0	0	-	0	0	148	49.3333	49.3333	152	50.6667	50.6667	49.3333	300	100	300
86	"Dead zone"	S200876	Early post-EPE	0	0	-	0	0	-	-	0	0	-	0	0	-	0	0	141	47	47	159	53	53	47	300	100	300
68	"Dead zone"	S200877	Early post-EPE	0	0	-	0	0	-	-	0	0	-	0	0	-	0	0	0	0	0	300	100	100	0	300	100	300
57.5	"Dead zone"	S200878	Early post-EPE	0	0	-	0	0	-	-	0	0	-	0	0	-	0	0	147	49	49	153	51	51	49	300	100	300
47.5	"Dead zone"	S200879	Early post-EPE	0	0	-	0	0	-	-	0	0	-	0	0	-	0	0	0	0	0	300	100	100	0	300	100	300
25	"Dead zone"	S200880	Early post-EPE	0	0	-	0	0	-	-	0	0	-	0	0	-	0	0	0	0	0	300	100	100	0	300	100	300
14	"Dead zone"	S200881	Early post-EPE	0	0	-	0	0	-	-	0	0	-	0	0	-	0	0	0	0	0	300	100	100	0	300	100	300
5.5	"Dead zone"	S200882	Early post-EPE	0	0	-	0	0	-	-	0	0	-	0	0	-	0	0	0	0	0	300	100	100	0	300	100	300
3	"Dead zone"	S200884	Early post-EPE	0	0	-	0	0	-	-	0	0	-	0	0	-	0	0	300	100	100	0	0	0	100	300	100	300
1	"Dead zone"	S200885	Early post-EPE	0	0	-	0	0	-	-	0	0	-	0	0	-	0	0	300	100	100	0	0	0	100	300	100	300
Top of Vales Point Coal
-1	D. parvithola	S200890	Pre-EPE	0	0	-	0	0	-	-	0	0	-	0	0	-	0	0	282	94	94	18	6	6	94	300	100	300
-1.5	D. parvithola	S200889	Pre-EPE	0	0	-	0	0	-	-	0	0	-	0	0	-	0	0	294	98	98	6	2	2	98	300	100	300
-1.75	D. parvithola	S200891	Pre-EPE	3	0.9375	16.6667	15	4.6875	83.3333	16.6667	0	0	0	0	0	0	18	5.625	0	0	0	302	94.375	100	0	302	94.375	320
-2.5	D. parvithola	S200892	Pre-EPE	3	0.412088	0.700935	425	58.3791	99.2991	0.700935	0	0	0	0	0	0	428	58.7912	0	0	0	300	41.2088	100	0	300	41.2088	728
-3.5	D. parvithola	S200893	Pre-EPE	13	3.91566	40.625	19	5.72289	59.375	40.625	0	0	0	0	0	0	32	9.63855	0	0	0	300	90.3614	100	0	300	90.3614	332
-4.5	D. parvithola	S200894	Pre-EPE	12	1.72662	3.03797	383	55.1079	96.962	3.03797	0	0	0	0	0	0	395	56.8345	123	17.6978	41	177	25.4676	59	41	300	43.1655	695
-6	D. parvithola	S200895	Pre-EPE	0	0	0	15	4.7619	100	0	0	0	0	0	0	0	15	4.7619	0	0	0	300	95.2381	100	0	300	95.2381	315
-8.5	D. parvithola	S200896	Pre-EPE	22	3.63036	7.18954	284	46.8647	92.8105	7.18954	0	0	0	0	0	0	306	50.495	0	0	0	300	49.505	100	0	300	49.505	606
-14	D. parvithola	S200897	Pre-EPE	16	1.83066	3.07102	498	56.9794	95.5854	3.11284	7	0.800915	1.34357	0	0	0	521	59.611	0	0	0	353	40.389	100	0	353	40.389	874
-78	D. parvithola	S200899	Pre-EPE	18	4.10959	13.0435	120	27.3973	86.9565	13.0435	0	0	0	0	0	0	138	31.5068	37	8.44749	12.3333	263	60.0457	87.6667	12.3333	300	68.4932	438
-90†	D. parvithola	S200900	Pre-EPE	0	-	-	0	-	-	-	0	-	-	0	-	-	0	-	0	-	-	0	-	-	-	0	-	0
-92*	D. parvithola	S200901	Pre-EPE	28	24.7788	31.8182	60	53.0973	68.1818	31.8182	0	0	0	0	0	0	88	77.8761	0	0	0	25	22.1239	100	0	25	22.1239	113
*Samples with inadequate palynofacies grains for full counts
† Samples functionally barren of palynofacies
