# Supplementary material for: Lethal microbial blooms delayed freshwater ecosystem recovery following the end-Permian extinction
Source: Nat Commun. 2021 Sep 17;12:5511. doi: 10.1038/s41467-021-25711-3 (PMC8448769; doi:10.1038/s41467-021-25711-3)
Supplement: Supplementary file 8 — Supplementary Data 5 [file 41467_2021_25711_MOESM8_ESM.xlsx]

## Sheet: SUPP DATA 5 - BOOTLEG-8
Supplementary Data 5. Abundance table of palynomorph groups for AGL Bootleg DDH 8 (Bootleg-8), New South Wales, Australia. All percentages are calculated as a proportion of the respective total palynomorph sample count (N), and estimated from oxidised and sieved palynomorph sample counts.
PALYNOMORPH COUNTS AND CONCENTRATIONS FOR AGL BOOTLEG DDH 8 (33° 59' 56.62"S, 150° 44' 13.43"E)
Stratigraphic depth (m)	Spore-pollen zone	Sample number	Height from top of Bulli Coal seam (m)	Ecological phase	Processed sample mass (M; in grams)	POLLEN																								SPORES
						MONOCOLPATE	MONOCOLPATE (%N)	POLYPLICATE/COSTATE	POLYPLICATE/COSTATE (%N)	BISACCATE																MONOSACCATE				MONOLETE						TRILETE
										NON-TAENIATE						TAENIATE										NON-TAENIATE	NON-TAENIATE (%N)	TAENIATE	TAENIATE (%N)	Thymospora spp.	Thymospora spp. (%N)	ZONATE (Aratrisporites spp.)	ZONATE (Aratrisporites spp.; %N)	OTHER MONOLETE	OTHER MONOLETE (%N)	AZONATE
										Vitreisporites spp.	Vitreisporites spp. (%N)	OTHER NON-TAENIATE	OTHER NON-TAENIATE (%N)	NON-TAENIATE TOTAL	NON-TAENIATE TOTAL (%N)	Lunatisporites pellucidus (Goubin 1965 18) Helby in de Jersey 1972 19	Lunatisporites pellucidus (Goubin 1965 18) Helby in de Jersey 1972 19 (%N)	OTHER NON-GLOSSOPTERID	OTHER NON-GLOSSOPTERID (%N)	NON-GLOSSOPTERID-TYPE TOTAL	NON-GLOSSOPTERID-TYPE TOTAL (%N)	GLOSSOPTERID-TYPE	GLOSSOPTERID-TYPE (%N)	TAENIATE TOTAL	TAENIATE TOTAL (%N)											COARSE BACULATE	COARSE BACULATE (%N)	Limatulasporites spp.	Limatulasporites spp. (%N)	CINGULATE	CINGULATE (%N)	Brevitriletes bulliensis (Helby 1970 27 ex de Jersey 1979 28) Raine & de Jersey 1990 29	Brevitriletes bulliensis (Helby 1970 27 ex de Jersey 1979 28) Raine & de Jersey 1990 29 (%N)	OTHER ECHINATE	OTHER ECHINATE (%N)	GRANULATE	GRANULATE (%N)	LAEVIGATE	LAEVIGATE (%N)
381.16	P. samoilovichii	S029733	387.72	Late post-EPE	21	3	1.2	0	0	0	0	12	4.8	12	4.8	1	0.4	0	0	1	0.4	1	0.4	2	0.8	0	0	0	0	1	0.4	9	3.6	4	1.6	0	0	0	0	0	0	0	0	1	0.4	45	18	25	10
449.84	P. samoilovichii	S029734	319.04	Late post-EPE	22	0	0	1	0.4	0	0	17	6.8	17	6.8	6	2.4	3	1.2	9	3.6	1	0.4	10	4	0	0	0	0	0	0	2	0.8	4	1.6	0	0	0	0	12	4.8	1	0.4	1	0.4	8	3.2	27	10.8
522.14	P. samoilovichii	S029735	246.74	Late post-EPE	22	2	0.8	0	0	0	0	23	9.2	23	9.2	5	2	0	0	5	2	9	3.6	14	5.6	2	0.8	0	0	1	0.4	0	0	0	0	0	0	13	5.2	34	13.6	0	0	1	0.4	30	12	31	12.4
589.81	P. samoilovichii	S029736	179.07	Late post-EPE	21	3	1.2	0	0	0	0	48	19.2	48	19.2	14	5.6	7	2.8	21	8.4	14	5.6	35	14	4	1.6	0	0	3	1.2	2	0.8	3	1.2	0	0	1	0.4	7	2.8	1	0.4	1	0.4	15	6	18	7.2
640.38	L. pellucidus	S029737	128.5	Late post-EPE	22	0	0	0	0	0	0	22	8.8	22	8.8	12	4.8	12	4.8	24	9.6	19	7.6	43	17.2	3	1.2	0	0	2	0.8	0	0	0	0	1	0.4	1	0.4	4	1.6	5	2	5	2	26	10.4	17	6.8
692.51	L. pellucidus	S029738	76.37	Late post-EPE	21	4	1.6	0	0	0	0	14	5.6	14	5.6	1	0.4	1	0.4	2	0.8	2	0.8	4	1.6	0	0	0	0	2	0.8	0	0	1	0.4	0	0	3	1.2	7	2.8	44	17.6	5	2	23	9.2	21	8.4
713.34	L. pellucidus	S029739	55.54	Late post-EPE	21	2	0.8	0	0	0	0	73	29.2	73	29.2	9	3.6	18	7.2	27	10.8	7	2.8	34	13.6	0	0	0	0	6	2.4	0	0	1	0.4	0	0	0	0	2	0.8	0	0	2	0.8	13	5.2	17	6.8
732.01	P. microcorpus	S029740	36.87	Late post-EPE	22	2	0.8	0	0	0	0	47	18.8	47	18.8	0	0	1	0.4	1	0.4	4	1.6	5	2	2	0.8	0	0	0	0	0	0	1	0.4	3	1.2	0	0	6	2.4	9	3.6	5	2	29	11.6	39	15.6
746.25	P. crenulata	S029741	22.63	Early post-EPE	21	4	1.6	0	0	0	0	12	4.8	12	4.8	0	0	0	0	0	0	1	0.4	1	0.4	0	0	0	0	4	1.6	0	0	1	0.4	0	0	0	0	1	0.4	17	6.8	0	0	11	4.4	23	9.2
754.03	P. crenulata	S029742	14.85	Early post-EPE	21	1	0.4	0	0	0	0	3	1.2	3	1.2	0	0	0	0	0	0	1	0.4	1	0.4	0	0	0	0	2	0.8	0	0	1	0.4	0	0	0	0	1	0.4	15	6	0	0	9	3.6	13	5.2
756.95*	P. crenulata	S029743	11.93	Early post-EPE	19.5	1	0.568182	0	0	0	0	4	2.27273	4	2.27273	0	0	0	0	0	0	0	0	0	0	0	0	0	0	0	0	0	0	1	0.568182	1	0.568182	0	0	3	1.70455	2	1.13636	6	3.40909	29	16.4773	37	21.0227
759.02	P. crenulata	S029744	9.86	Early post-EPE	21	1	0.4	1	0.4	1	0.4	17	6.8	18	7.2	0	0	0	0	0	0	1	0.4	1	0.4	0	0	0	0	0	0	0	0	0	0	4	1.6	0	0	0	0	82	32.8	4	1.6	16	6.4	28	11.2
760.23	P. crenulata	S029745	8.65	Early post-EPE	21	1	0.4	1	0.4	3	1.2	50	20	53	21.2	0	0	0	0	0	0	4	1.6	4	1.6	0	0	0	0	3	1.2	0	0	1	0.4	5	2	0	0	0	0	4	1.6	6	2.4	15	6	44	17.6
760.68	P. crenulata	S029746	8.2	Early post-EPE	13	1	0.4	2	0.8	2	0.8	43	17.2	45	18	0	0	1	0.4	1	0.4	3	1.2	4	1.6	1	0.4	0	0	3	1.2	0	0	0	0	5	2	0	0	1	0.4	9	3.6	4	1.6	30	12	42	16.8
761.52	P. crenulata	S029747	7.36	Early post-EPE	10	0	0	1	0.4	3	1.2	51	20.4	54	21.6	0	0	3	1.2	3	1.2	1	0.4	4	1.6	0	0	0	0	3	1.2	0	0	1	0.4	5	2	0	0	0	0	8	3.2	2	0.8	27	10.8	41	16.4
763.9	P. crenulata	S029748	4.98	Early post-EPE	20	0	0	0	0	0	0	31	6.04288	31	6.04288	0	0	0	0	0	0	2	0.389864	2	0.389864	0	0	0	0	0	0	0	0	2	0.389864	4	0.779727	0	0	0	0	127	24.7563	6	1.16959	31	6.04288	39	7.60234
764.67	P. crenulata	S029749	4.21	Early post-EPE	20	3	1.2	0	0	1	0.4	6	2.4	7	2.8	0	0	1	0.4	1	0.4	2	0.8	3	1.2	0	0	0	0	6	2.4	0	0	3	1.2	4	1.6	0	0	1	0.4	3	1.2	6	2.4	19	7.6	50	20
765.38	P. crenulata	S029750	3.5	Early post-EPE	20	1	0.4	4	1.6	3	1.2	32	12.8	35	14	0	0	2	0.8	2	0.8	8	3.2	10	4	1	0.4	0	0	7	2.8	0	0	1	0.4	5	2	0	0	1	0.4	2	0.8	12	4.8	18	7.2	55	22
765.71	P. crenulata	S029751	3.17	Early post-EPE	20	0	0	1	0.4	1	0.4	14	5.6	15	6	0	0	0	0	0	0	2	0.8	2	0.8	0	0	0	0	3	1.2	0	0	1	0.4	5	2	0	0	2	0.8	0	0	5	2	17	6.8	64	25.6
766.18	P. crenulata	S029752	2.7	Early post-EPE	20	0	0	4	1.6	1	0.4	5	2	6	2.4	0	0	0	0	0	0	0	0	0	0	1	0.4	0	0	27	10.8	0	0	1	0.4	5	2	0	0	1	0.4	2	0.8	12	4.8	42	16.8	68	27.2
766.73	P. crenulata	S029753	2.15	Early post-EPE	19.5	0	0	10	2.06186	6	1.23711	35	7.21649	41	8.45361	0	0	0	0	0	0	5	1.03093	5	1.03093	0	0	0	0	37	7.62887	0	0	0	0	24	4.94845	0	0	3	0.618557	5	1.03093	4	0.824742	39	8.04124	129	26.5979
767.08	P. crenulata	S029754	1.8	Early post-EPE	19	1	0.4	6	2.4	9	3.6	25	10	34	13.6	0	0	0	0	0	0	7	2.8	7	2.8	0	0	0	0	14	5.6	0	0	2	0.8	23	9.2	0	0	3	1.2	0	0	4	1.6	19	7.6	68	27.2
767.46	P. crenulata	S029755	1.42	Early post-EPE	19	2	0.8	0	0	15	6	35	14	50	20	0	0	5	2	5	2	3	1.2	8	3.2	0	0	0	0	27	10.8	0	0	3	1.2	8	3.2	0	0	2	0.8	4	1.6	4	1.6	13	5.2	72	28.8
Top of Bulli Coal
772.31	D. parvithola	S029756	-3.43	Pre-EPE	18	1	0.4	0	0	0	0	11	4.4	11	4.4	0	0	0	0	0	0	26	10.4	26	10.4	0	0	0	0	0	0	0	0	2	0.8	12	4.8	0	0	4	1.6	0	0	2	0.8	31	12.4	114	45.6
773.29	D. parvithola	S029757	-4.41	Pre-EPE	18	0	0	0	0	3	1.2	21	8.4	24	9.6	0	0	2	0.8	2	0.8	41	16.4	43	17.2	0	0	1	0.4	0	0	0	0	3	1.2	11	4.4	0	0	2	0.8	0	0	0	0	24	9.6	95	38
776.4*	D. parvithola	S029758	-7.52	Pre-EPE	18	1	0.546448	4	2.18579	2	1.0929	15	8.19672	17	9.28962	0	0	1	0.546448	1	0.546448	30	16.3934	31	16.9399	0	0	0	0	0	0	0	0	0	0	8	4.37158	0	0	2	1.0929	0	0	1	0.546448	27	14.7541	44	24.0437
783.26	D. parvithola	S029759	-14.38	Pre-EPE	20	1	0.4	1	0.4	0	0	2	0.8	2	0.8	0	0	0	0	0	0	32	12.8	32	12.8	0	0	0	0	0	0	0	0	1	0.4	33	13.2	0	0	2	0.8	0	0	2	0.8	16	6.4	119	47.6
788.37	D. parvithola	S029760	-19.49	Pre-EPE	21	1	0.4	1	0.4	0	0	12	4.8	12	4.8	0	0	1	0.4	1	0.4	85	34	86	34.4	0	0	0	0	0	0	0	0	0	0	2	0.8	0	0	3	1.2	0	0	1	0.4	27	10.8	71	28.4
801.57	D. parvithola	S029761	-32.69	Pre-EPE	20	0	0	1	0.4	0	0	19	7.6	19	7.6	0	0	1	0.4	1	0.4	69	27.6	70	28	0	0	1	0.4	0	0	0	0	1	0.4	14	5.6	0	0	1	0.4	0	0	2	0.8	27	10.8	75	30
812.21	D. parvithola	S029762	-43.33	Pre-EPE	20	0	0	1	0.4	0	0	27	10.8	27	10.8	0	0	3	1.2	3	1.2	94	37.6	97	38.8	0	0	2	0.8	0	0	0	0	1	0.4	6	2.4	0	0	1	0.4	0	0	0	0	24	9.6	63	25.2
841.38	D. parvithola	S029763	-72.5	Pre-EPE	18	0	0	0	0	0	0	12	4.8	12	4.8	0	0	0	0	0	0	42	16.8	42	16.8	0	0	0	0	0	0	0	0	0	0	11	4.4	0	0	1	0.4	0	0	4	1.6	50	20	77	30.8
*Samples with inadequate palynomorphs for full counts
[truncated: 38 more columns]
