# Supplementary material for: Lethal microbial blooms delayed freshwater ecosystem recovery following the end-Permian extinction
Source: Nat Commun. 2021 Sep 17;12:5511. doi: 10.1038/s41467-021-25711-3 (PMC8448769; doi:10.1038/s41467-021-25711-3)
Supplement: Supplementary file 9 — Supplementary Data 6 [file 41467_2021_25711_MOESM9_ESM.xlsx]

## Sheet: SUPP DATA 6 - CCO
Supplementary Data 6. Abundance table of palynomorph groups for the outcrop succession at Coalcliff (CCO), New South Wales, Australia. All percentages are calculated as a proportion of the respective total palynomorph sample count (N), and estimated from oxidised and sieved palynomorph sample counts.
PALYNOMORPH COUNTS AND CONCENTRATIONS FOR COALCLIFF OUTCROP (34° 15' 18.9"S, 150° 58' 22.2"E)
Height from top of Bulli Coal seam (cm)	Spore-pollen zone	Sample number	Ecological phase	Processed sample mass (M; in grams)	POLLEN																				SPORES
					MONOCOLPATE	MONOCOLPATE (%N)	POLYPLICATE/COSTATE	POLYPLICATE/COSTATE (%N)	BISACCATE												MONOSACCATE				MONOLETE		TRILETE
									NON-TAENIATE						TAENIATE						NON-TAENIATE	NON-TAENIATE (%N)	TAENIATE	TAENIATE (%N)	Thymospora spp.	Thymospora spp. (%N)	AZONATE																						ZONATE
									Vitreisporites spp.	Vitreisporites spp. (%N)	OTHER NON-TAENIATE	OTHER NON-TAENIATE (%N)	NON-TAENIATE TOTAL	NON-TAENIATE TOTAL (%N)	NON-GLOSSOPTERID-TYPE TOTAL	NON-GLOSSOPTERID-TYPE TOTAL (%N)	GLOSSOPTERID-TYPE	GLOSSOPTERID-TYPE (%N)	TAENIATE TOTAL	TAENIATE TOTAL (%N)							COARSE BACULATE	COARSE BACULATE (%N)	CINGULATE	CINGULATE (%N)	Brevitriletes bulliensis (Helby 1970 ex de Jersey 1979) Raine & de Jersey 1990	Brevitriletes bulliensis (Helby 1970 ex de Jersey 1979) Raine & de Jersey 1990 (%N)	OTHER ECHINATE	OTHER ECHINATE (%N)	GRANULATE	GRANULATE (%N)	LAEVIGATE	LAEVIGATE (%N)	VERRUCATE	VERRUCATE (%N)	Dulhuntyispora parvithola (Balme & Hennelly 1956) Potonié 1960	Dulhuntyispora parvithola (Balme & Hennelly 1956) Potonié 1960 (%N)	Microbaculispora spp.	Microbaculispora spp. (%N)	OTHER AZONATE	OTHER AZONATE (%N)	AZONATE TOTAL	AZONATE TOTAL (%N)	Playfordiaspora crenulata (Wilson 1962) Foster 1979
310 to 320	P. crenulata	S029713	Early post-EPE	18	1	0.4	0	0	1	0.4	37	14.8	38	15.2	2	0.8	15	6	17	6.8	3	1.2	1	0.4	0	0	3	1.2	5	2	7	2.8	0	0	58	23.2	19	7.6	14	5.6	0	0	4	1.6	0	0	110	44	1
197 to 205	P. crenulata	S029712	Early post-EPE	18	1	0.4	0	0	0	0	70	28	70	28	2	0.8	28	11.2	30	12	0	0	1	0.4	4	1.6	0	0	1	0.4	10	4	2	0.8	20	8	29	11.6	8	3.2	0	0	2	0.8	1	0.4	73	29.2	0
50 to 55	P. crenulata	S029711	Early post-EPE	18	2	0.8	0	0	1	0.4	10	4	11	4.4	0	0	9	3.6	9	3.6	0	0	0	0	5	2	2	0.8	4	1.6	12	4.8	8	3.2	32	12.8	41	16.4	16	6.4	0	0	0	0	15	6	130	52	0
40 to 45*	"Dead zone"	S029710	Early post-EPE	17	0	0	3	2.52101	0	0	2	1.68067	2	1.68067	0	0	3	2.52101	3	2.52101	0	0	0	0	5	4.20168	2	1.68067	3	2.52101	0	0	0	0	13	10.9244	29	24.3697	11	9.2437	0	0	0	0	10	8.40336	68	57.1429	0
25 to 30*	"Dead zone"	S029709	Early post-EPE	16	0	0	0	0	0	0	0	0	0	0	0	0	0	0	0	0	0	0	0	0	0	0	0	0	0	0	0	0	0	0	0	0	4	57.1429	1	14.2857	0	0	0	0	1	14.2857	6	85.7143	0
20 to 25*	"Dead zone"	S029708	Early post-EPE	16	0	0	0	0	0	0	0	0	0	0	0	0	1	3.125	1	3.125	0	0	0	0	0	0	3	9.375	0	0	0	0	0	0	5	15.625	9	28.125	5	15.625	0	0	0	0	3	9.375	25	78.125	0
10 to 20*	"Dead zone"	S029707	Early post-EPE	16	0	0	0	0	0	0	5	13.8889	5	13.8889	0	0	5	13.8889	5	13.8889	0	0	0	0	0	0	2	5.55556	0	0	0	0	0	0	5	13.8889	8	22.2222	5	13.8889	0	0	0	0	3	8.33333	23	63.8889	0
0 to 10*	"Dead zone"	S029706	Early post-EPE	16	0	0	0	0	0	0	0	0	0	0	0	0	1	20	1	20	0	0	0	0	0	0	0	0	0	0	0	0	0	0	1	20	2	40	1	20	0	0	0	0	0	0	4	80	0
Top of Bulli Coal
-30 to -20*†	?D. parvithola	S029705	Pre-EPE	10	0	-	0	-	0	-	0	-	0	-	0	-	0	-	0	-	0	-	0	-	0	-	0	-	0	-	0	-	0	-	0	-	0	-	0	-	0	-	0	-	0	-	0	-	0
-80 to -70*†	?D. parvithola	S029704	Pre-EPE	10	0	-	0	-	0	-	0	-	0	-	0	-	0	-	0	-	0	-	0	-	0	-	0	-	0	-	0	-	0	-	0	-	0	-	0	-	0	-	0	-	0	-	0	-	0
-180 to -170*	D. parvithola	S029703	Pre-EPE	10	0	0	1	0.540541	0	0	14	7.56757	14	7.56757	0	0	52	28.1081	52	28.1081	0	0	0	0	0	0	7	3.78378	1	0.540541	0	0	3	1.62162	18	9.72973	42	22.7027	27	14.5946	0	0	4	2.16216	15	8.10811	117	63.2432	0
-230 to -220	D. parvithola	S029702	Pre-EPE	16	1	0.4	5	2	1	0.4	15	6	16	6.4	2	0.8	74	29.6	76	30.4	0	0	2	0.8	0	0	13	5.2	1	0.4	0	0	1	0.4	28	11.2	62	24.8	14	5.6	1	0.4	6	2.4	19	7.6	145	58	0
-250 to -260	D. parvithola	S029701	Pre-EPE	16	0	0	1	0.4	0	0	16	6.4	16	6.4	0	0	42	16.8	42	16.8	1	0.4	0	0	0	0	12	4.8	5	2	0	0	4	1.6	19	7.6	89	35.6	32	12.8	5	2	7	2.8	12	4.8	185	74	0
-280 to -270	D. parvithola	S029700	Pre-EPE	16	0	0	2	0.8	0	0	25	10	25	10	0	0	68	27.2	68	27.2	0	0	1	0.4	0	0	11	4.4	2	0.8	0	0	7	2.8	20	8	69	27.6	22	8.8	3	1.2	12	4.8	5	2	151	60.4	0
*Samples with inadequate palynomorphs for full counts
† Samples functionally barren of palynomorphs
[truncated: 17 more columns]
