# Supplementary material for: Lethal microbial blooms delayed freshwater ecosystem recovery following the end-Permian extinction
Source: Nat Commun. 2021 Sep 17;12:5511. doi: 10.1038/s41467-021-25711-3 (PMC8448769; doi:10.1038/s41467-021-25711-3)
Supplement: Supplementary file 10 — Supplementary Data 7 [file 41467_2021_25711_MOESM10_ESM.xlsx]

## Sheet: SUPP DATA 7 - FBO
Supplementary Data 7. Abundance table of palynomorph groups for the outcrop succession at Frazer Beach (FBO), New South Wales, Australia. All percentages are calculated as a proportion of the respective total palynomorph sample count (N), and estimated from oxidised and sieved palynomorph sample counts.
PALYNOMORPH COUNTS AND CONCENTRATIONS FOR FRAZER BEACH OUTCROP (33° 11' 37.2"S, 151° 37' 22.3"E)
Height from top of Vales Point Coal seam (cm)	Spore-pollen zone	Sample number	Ecological phase	Processed sample mass (M; in grams)	POLLEN TOTAL	SPORES TOTAL	ALGAE + ACRITARCH TOTAL (a)	ALGAE + ACRITARCH TOTAL (%N)	Lycopodium SPORES (L)	Lycopodium SPORES (L/N)	PALYNOMORPH CONCENTRATION (Cp)	ALGAL + ACRITARCH CONCENTRATION (Ca)	TOTAL PALYNOMORPHS (N)	Lycopodium SPORES PER TABLET (Lt)
1140	P. crenulata	S200841	Early post-EPE	25.7	25	76	8	7.33945	31	0.284404	1322.45	97.0604	109	9666
1020*	P. crenulata	S200842	Early post-EPE	25.2	11	58	14	16.8675	3	0.0361446	10612.1	1790	83	9666
940†	P. crenulata	S200843	Early post-EPE	25.3	0	0	0	-	38	-	-	-	0	9666
850†	P. crenulata	S200844	Early post-EPE	25.7	0	0	0	-	152	-	-	-	0	9666
732.5†	P. crenulata	S200845	Early post-EPE	25.6	0	0	0	-	38	-	-	-	0	9666
640*	P. crenulata	S200846	Early post-EPE	26.1	0	18	10	35.7143	11	0.392857	942.696	336.677	28	9666
554*	P. crenulata	S200847	Early post-EPE	26.5	0	0	2	100	156	78	4.67634	4.67634	2	9666
440†	P. crenulata	S200848	Early post-EPE	24.4	0	0	0	-	100	-	-	-	0	9666
355*	P. crenulata	S200850	Early post-EPE	25.1	0	0	0	-	74	-	-	-	0	9666
295*	P. crenulata	S200851	Early post-EPE	24.9	0	23	12	34.2857	21	0.6	646.988	221.824	35	9666
264*	P. crenulata	S200852	Early post-EPE	25.6	6	21	14	34.1463	15	0.365854	1032.05	352.406	41	9666
230*	P. crenulata	S200853	Early post-EPE	25.4	0	33	0	0	7	0.212121	1794.03	0	33	9666
210*	P. crenulata	S200854	Early post-EPE	25.4	6	16	0	0	2	0.0909091	4186.06	0	22	9666
194.5*	P. crenulata	S200855	Early post-EPE	25.6	9	12	15	41.6667	6	0.166667	2265.47	943.945	36	9666
177*	P. crenulata	S200856	Early post-EPE	24.8	39	27	6	8.33333	9	0.125	3118.06	259.839	72	9666
164.5	P. crenulata	S200857	Early post-EPE	21	51	76	0	0	1	0.00787402	75849.2	0	127	12542
162	P. crenulata	S200858	Early post-EPE	21	142	12	3	1.91083	1	0.00636943	93766.4	1791.71	157	12542
160.5	P. crenulata	S200859	Early post-EPE	21	78	24	4	3.77358	1	0.00943396	63307.2	2388.95	106	12542
159.5*	P. crenulata	S200860	Early post-EPE	21	64	24	6	6.38298	1	0.0106383	56140.4	3583.43	94	12542
156	P. crenulata	S200862	Early post-EPE	20	15	81	150	60.9756	3	0.0121951	51422.2	31355	246	12542
154	P. crenulata	S200864	Early post-EPE	21	6	65	237	76.9481	2	0.00649351	91974.7	70772.7	308	12542
153	P. crenulata	S200866	Early post-EPE	21	5	0	117	95.9016	50	0.409836	1457.26	1397.54	122	12542
152.5	P. crenulata	S200865	Early post-EPE	20	0	0	114	100	4	0.0350877	17872.3	17872.3	114	12542
151	P. crenulata	S200867	Early post-EPE	17	12	6	166	90.2174	2	0.0108696	67874.4	61234.5	184	12542
149	P. crenulata	S200868	Early post-EPE	21	4	2	135	95.7447	5	0.035461	16842.1	16125.4	141	12542
147*	P. crenulata	S200869	Early post-EPE	22	0	6	81	93.1034	9	0.103448	5510.88	5130.82	87	12542
145*	P. crenulata	S200870	Early post-EPE	25.5	0	0	26	100	85	3.26923	115.947	115.947	26	9666
136.5†	"Dead zone"	S200871	Early post-EPE	-	0	0	0	-	150	-	-	-	0	9666
125†	"Dead zone"	S200872	Early post-EPE	-	0	0	0	-	3	-	-	-	0	9666
105.5†	"Dead zone"	S200873	Early post-EPE	-	0	0	0	-	158	-	-	-	0	9666
101†	"Dead zone"	S200874	Early post-EPE	-	0	0	0	-	187	-	-	-	0	9666
86†	"Dead zone"	S200876	Early post-EPE	-	0	0	0	-	142	-	-	-	0	9666
68†	"Dead zone"	S200877	Early post-EPE	23.7	0	0	0	-	62	-	-	-	0	9666
47.5†	"Dead zone"	S200879	Early post-EPE	22.7	0	0	0	-	3	-	-	-	0	9666
25†	"Dead zone"	S200880	Early post-EPE	21.8	0	0	0	-	24	-	-	-	0	9666
14†	"Dead zone"	S200881	Early post-EPE	10.4	0	0	0	-	0	-	-	-	0	9666
5.5†	"Dead zone"	S200882	Early post-EPE	-	0	0	0	-	0	-	-	-	0	9666
3†	"Dead zone"	S200884	Early post-EPE	-	0	0	0	-	2	-	-	-	0	9666
1†	"Dead zone"	S200885	Early post-EPE	-	0	0	0	-	4	-	-	-	0	9666
Top of Vales Point Coal
-1†	D. parvithola	S200890	Pre-EPE	-	0	0	0	-	-	-	-	-	0	-
-1.5†	D. parvithola	S200889	Pre-EPE	8	0	0	0	-	-	-	-	-	0	-
-1.75*	D. parvithola	S200891	Pre-EPE	10	15	3	0	0	-	-	-	-	18	-
-2.5	D. parvithola	S200892	Pre-EPE	-	425	3	0	0	-	-	-	-	428	-
-3.5*	D. parvithola	S200893	Pre-EPE	-	19	13	0	0	-	-	-	-	32	-
-4.5	D. parvithola	S200894	Pre-EPE	-	383	12	0	0	-	-	-	-	395	-
-6*	D. parvithola	S200895	Pre-EPE	-	15	0	0	0	-	-	-	-	15	-
-8.5	D. parvithola	S200896	Pre-EPE	-	284	22	0	0	-	-	-	-	306	-
-14	D. parvithola	S200897	Pre-EPE	-	498	16	7	1.34357	-	-	-	-	521	-
-78	D. parvithola	S200899	Pre-EPE	-	120	18	0	0	-	-	-	-	138	-
-90†	D. parvithola	S200900	Pre-EPE	-	0	0	0	-	-	-	-	-	0	-
-92*	D. parvithola	S200901	Pre-EPE	-	60	28	0	0	-	-	-	-	88	-
*Samples with inadequate palynomorphs for full counts												TOTAL	4114
† Samples functionally barren of palynomorphs
