# Supplementary material for: Lethal microbial blooms delayed freshwater ecosystem recovery following the end-Permian extinction
Source: Nat Commun. 2021 Sep 17;12:5511. doi: 10.1038/s41467-021-25711-3 (PMC8448769; doi:10.1038/s41467-021-25711-3)
Supplement: Supplementary file 11 — Supplementary Data 8 [file 41467_2021_25711_MOESM11_ESM.xlsx]

## Sheet: SUPP DATA 8 - BOOTLEG-8
Supplementary Data 8. Algal fossil group abundances for AGL Bootleg DDH 8 (Bootleg-8), New South Wales, Australia. All percentages are calculated as a proportion of the respective total palynomorph sample count (N), and estimated from oxidised and sieved palynomorph sample counts.
ALGAL AND ACRITARCH COUNTS FOR AGL BOOTLEG DDH 8 (33° 59' 56.62"S, 150° 44' 13.43"E)
Stratigraphic depth (m)	Spore-pollen zone	Sample number	Height from top of Bulli Coal seam (m)	Ecological phase	ACRITARCHS				ALGAE								ALGAE + ACRITARCH TOTAL (a)	ALGAE + ACRITARCH TOTAL (%N)	TOTAL PALYNOMORPHS (N)
					SPINY ACRITARCHS	SPINY ACRITARCHS (%N)	REDUVIASPORONITES GROUP	REDUVIASPORONITES GROUP (%N)	LEIOSPHAERIDS	LEIOSPHAERIDS (%N)	QUADRISPORITES GROUP	QUADRISPORITES GROUP (%N)	ZYGNEMATOPHYCEANS	ZYGNEMATOPHYCEANS (%N)	OTHER PROBABLE NON-MARINE ALGAE	OTHER PROBABLE NON-MARINE ALGAE (%N)
381.16	P. samoilovichii	S029733	387.72	Late post-EPE	0	0	0	0	74	29.6	1	0.4	31	12.4	8	3.2	114	45.6	250
449.84	P. samoilovichii	S029734	319.04	Late post-EPE	0	0	0	0	48	19.2	0	0	1	0.4	16	6.4	65	26	250
522.14	P. samoilovichii	S029735	246.74	Late post-EPE	0	0	0	0	49	19.6	0	0	2	0.8	6	2.4	57	22.8	250
589.81	P. samoilovichii	S029736	179.07	Late post-EPE	0	0	0	0	67	26.8	0	0	1	0.4	12	4.8	80	32	250
640.38	L. pellucidus	S029737	128.5	Late post-EPE	0	0	0	0	79	31.6	0	0	1	0.4	4	1.6	84	33.6	250
692.51	L. pellucidus	S029738	76.37	Late post-EPE	1	0.4	1	0.4	25	10	38	15.2	2	0.8	3	1.2	70	28	250
713.34	L. pellucidus	S029739	55.54	Late post-EPE	0	0	0	0	87	34.8	1	0.4	0	0	3	1.2	91	36.4	250
732.01	P. microcorpus	S029740	36.87	Late post-EPE	2	0.8	0	0	70	28	4	1.6	1	0.4	3	1.2	80	32	250
746.25	P. crenulata	S029741	22.63	Early post-EPE	6	2.4	0	0	145	58	2	0.8	1	0.4	10	4	164	65.6	250
754.03	P. crenulata	S029742	14.85	Early post-EPE	1	0.4	0	0	174	69.6	1	0.4	6	2.4	1	0.4	183	73.2	250
756.95*	P. crenulata	S029743	11.93	Early post-EPE	1	0.568182	0	0	44	25	8	4.54545	0	0	0	0	53	30.1136	176
759.02	P. crenulata	S029744	9.86	Early post-EPE	0	0	0	0	77	30.8	9	3.6	0	0	0	0	86	34.4	250
760.23	P. crenulata	S029745	8.65	Early post-EPE	0	0	0	0	85	34	2	0.8	1	0.4	0	0	88	35.2	250
760.68	P. crenulata	S029746	8.2	Early post-EPE	0	0	0	0	89	35.6	0	0	0	0	0	0	89	35.6	250
761.52	P. crenulata	S029747	7.36	Early post-EPE	0	0	0	0	83	33.2	1	0.4	0	0	2	0.8	86	34.4	250
763.9	P. crenulata	S029748	4.98	Early post-EPE	0	0	3	1.2	107	42.8	5	2	0	0	3	1.2	118	47.2	250
764.67	P. crenulata	S029749	4.21	Early post-EPE	11	4.4	0	0	108	43.2	2	0.8	2	0.8	0	0	123	49.2	250
765.38	P. crenulata	S029750	3.5	Early post-EPE	0	0	0	0	78	31.2	1	0.4	1	0.4	1	0.4	81	32.4	250
765.71	P. crenulata	S029751	3.17	Early post-EPE	0	0	1	0.4	118	47.2	0	0	0	0	0	0	119	47.6	250
766.18	P. crenulata	S029752	2.7	Early post-EPE	0	0	0	0	53	21.2	0	0	1	0.4	0	0	54	21.6	250
766.73	P. crenulata	S029753	2.15	Early post-EPE	0	0	0	0	57	22.8	1	0.4	1	0.4	0	0	59	23.6	250
767.08	P. crenulata	S029754	1.8	Early post-EPE	0	0	2	0.8	18	7.2	2	0.8	3	1.2	4	1.6	29	11.6	250
767.46	P. crenulata	S029755	1.42	Early post-EPE	0	0	1	0.4	15	6	3	1.2	3	1.2	3	1.2	25	10	250
Top of Bulli Coal
772.31	D. parvithola	S029756	-3.43	Pre-EPE	0	0	0	0	5	2	0	0	1	0.4	0	0	6	2.4	250
773.29	D. parvithola	S029757	-4.41	Pre-EPE	0	0	0	0	1	0.4	0	0	0	0	1	0.4	2	0.8	250
776.4*	D. parvithola	S029758	-7.52	Pre-EPE	0	0	0	0	2	1.0929	0	0	2	1.0929	0	0	4	2.18579	183
783.26	D. parvithola	S029759	-14.38	Pre-EPE	0	0	0	0	0	0	0	0	0	0	0	0	0	0	250
788.37	D. parvithola	S029760	-19.49	Pre-EPE	0	0	0	0	1	0.4	0	0	0	0	0	0	1	0.4	250
801.57	D. parvithola	S029761	-32.69	Pre-EPE	0	0	0	0	0	0	0	0	0	0	0	0	0	0	250
812.21	D. parvithola	S029762	-43.33	Pre-EPE	0	0	0	0	0	0	0	0	0	0	1	0.4	1	0.4	250
841.38	D. parvithola	S029763	-72.5	Pre-EPE	0	0	0	0	0	0	0	0	1	0.4	0	0	1	0.4	250
*Samples with inadequate palynomorphs for full counts																		TOTAL	7109
