# Supplementary material for: Lethal microbial blooms delayed freshwater ecosystem recovery following the end-Permian extinction
Source: Nat Commun. 2021 Sep 17;12:5511. doi: 10.1038/s41467-021-25711-3 (PMC8448769; doi:10.1038/s41467-021-25711-3)
Supplement: Supplementary file 12 — Supplementary Data 9 [file 41467_2021_25711_MOESM12_ESM.xlsx]

## Sheet: SUPP DATA 9 - CCO
Supplementary Data 9. Algal fossil group abundances for the outcrop succession at Coalcliff (CCO), New South Wales, Australia. All percentages are calculated as a proportion of the respective total palynomorph sample count (N), and estimated from oxidised and sieved palynomorph sample counts.
ALGAL AND ACRITARCH COUNTS FOR COALCLIFF OUTCROP (34° 15' 18.9"S, 150° 58' 22.2"E)
Height from top of Bulli Coal seam (cm)	Spore-pollen zone	Sample number	Ecological phase	ACRITARCHS				ALGAE								ALGAE + ACRITARCH TOTAL (a)	ALGAE + ACRITARCH TOTAL (%N)	TOTAL PALYNOMORPHS (N)
				SPINY ACRITARCHS	SPINY ACRITARCHS (%N)	REDUVIASPORONITES GROUP	REDUVIASPORONITES GROUP (%N)	LEIOSPHAERIDS	LEIOSPHAERIDS (%N)	QUADRISPORITES GROUP	QUADRISPORITES GROUP (%N)	ZYGNEMATOPHYCEANS	ZYGNEMATOPHYCEANS (%N)	OTHER PROBABLE NON-MARINE ALGAE	OTHER PROBABLE NON-MARINE ALGAE (%N)
310 to 320	P. crenulata	S029713	Early post-EPE	0	0	0	0	52	20.8	18	7.2	1	0.4	0	0	71	28.4	250
197 to 205	P. crenulata	S029712	Early post-EPE	0	0	0	0	60	24	7	2.8	0	0	1	0.4	68	27.2	250
50 to 55	P. crenulata	S029711	Early post-EPE	0	0	0	0	77	30.8	1	0.4	0	0	3	1.2	81	32.4	250
40 to 45*	"Dead zone"	S029710	Early post-EPE	0	0	0	0	30	25.2101	0	0	1	0.840336	5	4.20168	36	30.2521	119
25 to 30*	"Dead zone"	S029709	Early post-EPE	0	0	0	0	0	0	0	0	0	0	1	14.2857	1	14.2857	7
20 to 25*	"Dead zone"	S029708	Early post-EPE	0	0	0	0	5	15.625	0	0	0	0	0	0	5	15.625	32
10 to 20*	"Dead zone"	S029707	Early post-EPE	1	2.77778	0	0	0	0	0	0	0	0	2	5.55556	3	8.33333	36
0 to 10*	"Dead zone"	S029706	Early post-EPE	0	0	0	0	0	0	0	0	0	0	0	0	0	0	5
Top of Bulli Coal
-30 to -20*†	?D. parvithola	S029705	Pre-EPE	0	-	0	-	0	-	0	-	0	-	0	-	0	-	0
-80 to -70*†	?D. parvithola	S029704	Pre-EPE	0	-	0	-	0	-	0	-	0	-	0	-	0	-	0
-180 to -170*	D. parvithola	S029703	Pre-EPE	0	0	0	0	0	0	0	0	0	0	0	0	0	0	185
-230 to -220	D. parvithola	S029702	Pre-EPE	0	0	0	0	0	0	0	0	0	0	1	0.4	1	0.4	250
-250 to -260	D. parvithola	S029701	Pre-EPE	0	0	0	0	3	1.2	0	0	0	0	1	0.4	4	1.6	250
-280 to -270	D. parvithola	S029700	Pre-EPE	0	0	0	0	1	0.4	0	0	0	0	1	0.4	2	0.8	250
*Samples with inadequate palynomorphs for full counts																	TOTAL	1884
† Samples functionally barren of palynomorphs
