# Supplementary material for: Lethal microbial blooms delayed freshwater ecosystem recovery following the end-Permian extinction
Source: Nat Commun. 2021 Sep 17;12:5511. doi: 10.1038/s41467-021-25711-3 (PMC8448769; doi:10.1038/s41467-021-25711-3)
Supplement: Supplementary file 13 — Supplementary Data 10 [file 41467_2021_25711_MOESM13_ESM.xlsx]

## Sheet: SUPP DATA 10 - BUNNERONG-1
Supplementary Data 10. Algal fossil group abundances for Pacific Power Hawkesbury DDH 1 (Bunnerong-1), New South Wales, Australia. All percentages are calculated as a proportion of the respective total palynomorph sample count (N), and estimated from oxidised and sieved palynomorph sample counts.
ALGAL AND ACRITARCH COUNTS FOR PACIFIC POWER HAWKESBURY BUNNERONG DDH 1 (33° 58' 17.61"S, 151° 13' 43.52"E)
Stratigraphic depth (m)	Spore-pollen zone	Sample number	Height from top of Bulli Coal seam (m)	Ecological phase	ACRITARCHS				ALGAE								ALGAE + ACRITARCH TOTAL (a)	ALGAE + ACRITARCH TOTAL (%N)	TOTAL PALYNOMORPHS (N)
					SPINY ACRITARCHS	SPINY ACRITARCHS (%N)	REDUVIASPORONITES GROUP	REDUVIASPORONITES GROUP (%N)	LEIOSPHAERIDS	LEIOSPHAERIDS (%N)	QUADRISPORITES GROUP	QUADRISPORITES GROUP (%N)	ZYGNEMATOPHYCEANS	ZYGNEMATOPHYCEANS (%N)	OTHER PROBABLE NON-MARINE ALGAE	OTHER PROBABLE NON-MARINE ALGAE (%N)
239.75	A. tenuispinosus	S014137	565.33	Post-SSE	0	0	0	0	54	12.6761	4	0.938967	0	0	0	0	58	13.615	426
267.55	A. tenuispinosus	S014136	537.53	Post-SSE	0	0	0	0	51	12.2892	0	0	0	0	0	0	51	12.2892	415
320.1	A. tenuispinosus	S014134	484.98	Post-SSE	0	0	0	0	17	2.21066	0	0	1	0.130039	0	0	18	2.3407	769
354	A. tenuispinosus	S014133	451.08	Post-SSE	0	0	0	0	6	1.0327	1	0.172117	0	0	0	0	7	1.20482	581
362	A. tenuispinosus	S014132	443.08	Post-SSE	0	0	0	0	9	1.74757	0	0	2	0.38835	0	0	11	2.13592	515
383.48	A. tenuispinosus	S014131	421.6	Post-SSE	0	0	0	0	17	3.65591	0	0	4	0.860215	1	0.215054	22	4.73118	465
439.95	P. samoilovichii	S014129	365.13	Late post-EPE	2	0.468384	0	0	0	0	1	0.234192	5	1.17096	0	0	8	1.87354	427
477.2	P. samoilovichii	S014128	327.88	Late post-EPE	0	0	0	0	0	0	3	0.493421	2	0.328947	0	0	5	0.822368	608
514.85	P. samoilovichii	S014127	290.23	Late post-EPE	2	0.38835	0	0	0	0	0	0	8	1.5534	0	0	10	1.94175	515
559.6	P. samoilovichii	S014126	245.48	Late post-EPE	0	0	0	0	12	2.55319	4	0.851064	5	1.06383	5	1.06383	26	5.53191	470
587.47	P. samoilovichii	S014125	217.61	Late post-EPE	1	0.20202	0	0	15	3.0303	1	0.20202	0	0	3	0.606061	20	4.0404	495
614.33	P. samoilovichii	S014124	190.75	Late post-EPE	1	0.367647	0	0	11	4.04412	0	0	4	1.47059	0	0	16	5.88235	272
699.07	P. samoilovichii	S014120	106.01	Late post-EPE	3	0.524476	0	0	24	4.1958	5	0.874126	3	0.524476	2	0.34965	37	6.46853	572
745.62	P. samoilovichii	S014117	59.46	Late post-EPE	5	1.20482	0	0	22	5.3012	2	0.481928	1	0.240964	0	0	30	7.22892	415
778.57	P. microcorpus	S014114	26.51	Late post-EPE	1	0.213675	0	0	10	2.13675	3	0.641026	3	0.641026	2	0.42735	19	4.05983	468
781.18	P. microcorpus	S014113	23.9	Late post-EPE	0	0	0	0	14	3.27103	0	0	0	0	0	0	14	3.27103	428
783.45	P. crenulata	S014148	21.63	Early post-EPE	0	0	0	0	31	7.02948	1	0.226757	1	0.226757	0	0	33	7.48299	441
786.65	P. crenulata	S014147	18.43	Early post-EPE	2	0.453515	0	0	43	9.75057	2	0.453515	1	0.226757	0	0	48	10.8844	441
801.11	P. crenulata	S014103	3.97	Early post-EPE	0	0	0	0	11	2.37069	0	0	3	0.646552	0	0	14	3.01724	464
805.03	P. crenulata	S014101	0.05	Early post-EPE	0	0	1	0.225734	6	1.3544	0	0	0	0	0	0	7	1.58014	443
Top of Bulli Coal
810.92	D. parvithola	S014144	-5.84	Pre-EPE	0	0	0	0	0	0	0	0	0	0	0	0	0	0	344
811.08	D. parvithola	S014143	-6	Pre-EPE	0	0	0	0	1	0.31746	0	0	0	0	0	0	1	0.31746	315
815.94	D. parvithola	S014140	-10.86	Pre-EPE	0	0	0	0	1	0.297619	0	0	0	0	0	0	1	0.297619	336
822.7	D. parvithola	S014138	-17.62	Pre-EPE	1	0.297619	0	0	0	0	0	0	0	0	0	0	1	0.297619	336
																		TOTAL	10120
