# Supplementary material for: Lethal microbial blooms delayed freshwater ecosystem recovery following the end-Permian extinction
Source: Nat Commun. 2021 Sep 17;12:5511. doi: 10.1038/s41467-021-25711-3 (PMC8448769; doi:10.1038/s41467-021-25711-3)
Supplement: Supplementary file 14 — Supplementary Data 11 [file 41467_2021_25711_MOESM14_ESM.xlsx]

## Sheet: SUPP DATA 11 - FBO
Supplementary Data 11. Algal fossil group abundances for the outcrop succession at Frazer Beach (FBO), New South Wales, Australia. All percentages are calculated as a proportion of the respective total palynomorph sample count (N), and estimated from oxidised and sieved palynomorph sample counts.
ALGAL AND ACRITARCH COUNTS FOR FRAZER BEACH OUTCROP (33° 11' 37.2"S, 151° 37' 22.3"E)
Height from top of Vales Pont Coal seam (cm)	Spore-pollen zone	Sample number	Ecological phase	ACRITARCHS				ALGAE																ALGAE + ACRITARCH TOTAL (a)	ALGAE + ACRITARCH TOTAL (%N)	TOTAL PALYNOMORPHS (N)
				SPINY ACRITARCHS	SPINY ACRITARCHS (%N)	REDUVIASPORONITES GROUP	REDUVIASPORONITES GROUP (%N)	LEIOSPHAERIDS	LEIOSPHAERIDS (%N)	QUADRISPORITES GROUP	QUADRISPORITES GROUP (%N)	CIRCULISPORITES GROUP	CIRCULISPORITES GROUP (%N)	OVOIDITES GROUP	OVOIDITES GROUP (%N)	OTHER ZYGNEMATOPHYCEANS	OTHER ZYGNEMATOPHYCEANS (%N)	PEDIASTRUM GROUP	PEDIASTRUM GROUP (%N)	CYMATIOSPHAERA GROUP	CYMATIOSPHAERA GROUP (%N)	OTHER PROBABLE NON-MARINE ALGAE	OTHER PROBABLE NON-MARINE ALGAE (%N)
164.5	P. crenulata	S200857	Early post-EPE	0	-	0	-	0	-	0	-	0	-	0	-	0	-	0	-	0	-	0	-	0	0	127
162	P. crenulata	S200858	Early post-EPE	0	0	0	0	1	0.636943	0	0	2	1.27389	0	0	2	1.27389	0	0	0	0	0	0	3	1.91083	157
160.5	P. crenulata	S200859	Early post-EPE	0	0	0	0	2	1.88679	0	0	1	0.943396	0	0	1	0.943396	0	0	0	0	0	0	3	2.83019	106
159.5*	P. crenulata	S200860	Early post-EPE	0	0	0	0	2	2.12766	0	0	1	1.06383	0	0	1	1.06383	0	0	0	0	0	0	3	3.19149	94
159	P. crenulata	S200861	Early post-EPE	0	-	0	-	0	-	0	-	0	-	0	-	-	-	0	-	0	-	0	-	0	-	-
156	P. crenulata	S200862	Early post-EPE	0	0	0	0	74	30.0813	0	0	45	18.2927	18	7.31707	63	25.6098	0	0	6	2.43902	6	2.43902	143	58.1301	246
154	P. crenulata	S200864	Early post-EPE	0	0	0	0	42	13.6364	36	11.6883	61	19.8052	65	21.1039	126	40.9091	18	5.84416	15	4.87013	33	10.7143	237	76.9481	308
153	P. crenulata	S200866	Early post-EPE	0	0	0	0	25	20.4918	0	0	65	53.2787	18	14.7541	83	68.0328	0	0	1	0.819672	1	0.819672	109	89.3443	122
152.5	P. crenulata	S200865	Early post-EPE	0	0	0	0	35	30.7018	0	0	31	27.193	48	42.1053	79	69.2982	0	0	0	0	0	0	114	100	114
151	P. crenulata	S200867	Early post-EPE	0	0	0	0	24	13.0435	0	0	63	34.2391	67	36.413	130	70.6522	0	0	12	6.52174	12	6.52174	166	90.2174	184
149	P. crenulata	S200868	Early post-EPE	0	0	0	0	42	29.7872	2	1.41844	60	42.5532	27	19.1489	87	61.7021	0	0	4	2.83688	4	2.83688	135	95.7447	141
147*	P. crenulata	S200869	Early post-EPE	0	0	0	0	36	41.3793	3	3.44828	7	8.04598	15	17.2414	22	25.2874	16	18.3908	0	0	16	18.3908	77	88.5057	87
145*	P. crenulata	S200870	Early post-EPE	0	0	0	0	26	100	0	0	0	0	0	0	0	0	0	0	0	0	0	0	26	100	26
																									TOTAL	1712
