# Supplementary material for: Lethal microbial blooms delayed freshwater ecosystem recovery following the end-Permian extinction
Source: Nat Commun. 2021 Sep 17;12:5511. doi: 10.1038/s41467-021-25711-3 (PMC8448769; doi:10.1038/s41467-021-25711-3)
Supplement: Supplementary file 15 — Supplementary Data 12 [file 41467_2021_25711_MOESM15_ESM.xlsx]

## Sheet: Sheet1
Supplementary Data 12. Palynomorph taxon groups employed in this paper (modified from ref. 1). Taxa in bold have been employed herein for regional palynostratigraphic correlation. Spore and pollen morphological categories follow ref. 26, algal and acritarch categories and affinities follow ref. 2; “spp.” includes only other species not already listed.
ALETE POLLEN / SPORES	POLLEN							PLANT SPORES											ACRITARCHS		ALGAE				FUNGI
	MONOCOLPATE	POLYPLICATE / COSTATE	BISACCATE			MONOSACCATE		MONOLETE			TRILETE								SPINY ACRITARCHS	REDUVIASPORONITES GROUP	LEIOSPHAERIDS	QUADRISPORITES GROUP	ZYGNEMATOPHYCEANS	OTHER PROBABLE NON-MARINE ALGAE
			TAENIATE ('glossopterid-type')	TAENIATE ('non-glossopterid-type')	NON-TAENIATE	NON-TAENIATE	TAENIATE	THYMOSPORA GROUP	ZONATE	OTHERS	CAVATE / ZONATE / CINGULIZONATE	CINGULATE	COARSE BACULATE	ECHINATE	GRANULATE	LAEVIGATE	VERRUCATE	OTHERS
Enzonalasporites spp.	Cycadopites spp.	Praecolpatites spp.	Protohaploxypinus spp.	Chordasporites spp.	Alisporites spp.	Cannanoropollis spp.	Striomonosaccites spp.	Thymospora spp.	Aratrisporites spp.	Laevigatosporites spp.	Densoisporites spp.	Foraminisporis spp.	Horriditriletes spp.	Acanthotriletes spp.	Cyclogranisporites spp.	Biretisporites spp.	Altitriletes spp.	Baculatisporites spp.	Mehlisphaeridium spp.	Reduviasporonites catenulatus	Leiosphaeridia spp.	Quadrisporites horridus	Circulisporites spp..	Cymatiosphaera spp.
Grebespora spp.	Marsupipollenites spp.	Vittatina spp.	Striatopodocarpites spp.	Distriatitesspp.	Klausipollenites spp.	Crustaesporites spp.				Phaselisporites spp.	Densosporites spp.	Limatulasporites spp.	Neoraistrickia spp.	Brevitriletes bulliensis	Granulatisporites spp.	Calamospora spp.	Converrucosisporites spp.	Balmeospora spp.	Micrhystridium spp.	Reduviasporonites chalastus			Maculatasporites spp.	Pediastrum spp.
		Weylandites spp.		Lueckisporites spp.	Limitisporites spp.	Florinites spp.				Polypodiisporites spp.	lndotriradites spp.	Polycingulatisporites spp.	Raistrickia spp.	Brevitriletesspp.	lnterradispora spp.	Cyathidites spp.	Uvaesporites spp.	Camptotriletes spp.	Veryhachium spp.				Ovoidites spp.	Pilasporites spp.
				Lunatisporites pellucidus	Lueckisporites spp.	Plicatipollenites spp.				Reticuloidosporites spp.	Kraeuselisporites spp.	Retusotriletes spp.		Ceratosporites spp.	Osmundacidites spp.	Dictyophyllidites spp.	Verrucosisporites spp.	Dictyotriletes spp.					Peltacystia spp.	Rugaletes spp.
				Lunatisporites spp.	Minutosaccus spp.					Tuberculatosporites spp.	Limbosporites spp.	Stereisporites spp.		Didecitriletes spp.		Leiotriletes spp.		Dulhuntyispora parvithola					Tetraporinaspp.
				Striatoabieites spp.	Platysaccus spp.						Lundbladispora sp. A sensu Foster 1979			Jayantisporites spp.		Punctatisporites spp.		Dulhuntyispora spp.
					Protodiploxypinus spp.						Lundbladispora springsurensis			Lophotriletes spp.				Foveosporites spp.
					Pteruchipollenites spp.						Lundbladispora spp.							lndospora spp.
					Scheuringipollenites spp.						Lycopodiacidites spp.							Microbaculispora spp.
					Vitreisporites spp.						Playfordiaspora crenulata							Microfoveolatispora spp.
											Playfordiaspora spp.							Microreticulatisporites spp.
											Rewanispora foveolata							Pseudoreticulatispora spp.
											Rewanispora spp.							Rugulatisporites spp.
											Secarisporites spp.							Triplexisporites playfordii
											Semiretisporis spp.							Triplexisporites spp.
																		Triquitrites proratus
																		Triquitrites spp.
