# Supplementary material for: Lethal microbial blooms delayed freshwater ecosystem recovery following the end-Permian extinction
Source: Nat Commun. 2021 Sep 17;12:5511. doi: 10.1038/s41467-021-25711-3 (PMC8448769; doi:10.1038/s41467-021-25711-3)
Supplement: Supplementary file 16 — Supplementary Data 13 [file 41467_2021_25711_MOESM16_ESM.xlsx]

## Sheet: SUPP DATA 13-BUNNERONG-1
Supplementary Data 13. Geochemical data for Pacific Power Hawkesbury DDH 1 (Bunnerong-1), New South Wales, Australia.
GEOCHEMICAL DATA FOR PACIFIC POWER HAWKESBURY BUNNERONG DDH 1 (33° 58' 17.61"S, 151° 13' 43.52"E)
Stratigraphic depth (m)	Ecological phase	d13Corg VPDB	Corg wt%	Corg/Ntotal	Ba ppm	Sr ppm	Sr/Ba
239.75	Post-SSE	-21.3691	1.44487	21.5593	1002.56	230.123	0.229535
267.55	Post-SSE				999.652	162.06	0.162116
290.74	Post-SSE	-21.6769	0.883416	13.7915	547.942	112.837	0.20593
320.1	Post-SSE	-25.6446	1.59233	41.7273	526.891	222.438	0.42217
354	Post-SSE	-22.6749	1.19853	31.4077	1586.99	242.049	0.152521
362	Post-SSE	-22.2036	0.784515	59.8618
375.68	Post-SSE	-27.902	0.0393082	1.00189
383.48	Post-SSE	-25.4281	1.14803	40.5029	1761.58	221.431	0.1257
413.72	Late post-EPE	-24.6086	0.670157	10.9396	890.372	226.33	0.254198
439.95	Late post-EPE	-28.1055	0.256182	4.08686	563.2	175.172	0.31103
439.95	Late post-EPE	-27.9664	0.281122	4.66657
477.2	Late post-EPE	-27.2629	0.216905	3.5468	914.767	178.236	0.194843
514.85	Late post-EPE	-26.352	0.170311	3.4475	975.425	196.529	0.20148
559.6	Late post-EPE	-24.4633	0.182911	3.62562	932.978	169.718	0.18191
587.47	Late post-EPE	-25.3121	0.214734	4.84254	901.966	200.383	0.222162
614.33	Late post-EPE	-24.5908	0.133402	2.76979
637.36	Late post-EPE	-28.1619	0.0394834	1.44327	1572.55	261.173	0.166082
661.09	Late post-EPE	-27.9572	0.0326713	1.00176	902.781	299.935	0.332235
675.68	Late post-EPE	-22.3889	0.0425957	1.11034	624.729	235.258	0.376576
699.07	Late post-EPE	-27.6156	0.231638	5.41756	517.494	165.88	0.320545
709.24	Late post-EPE				279.751	155.916	0.557339
713.76	Late post-EPE	-24.7131	0.0597183	1.45109	643.276	198.223	0.308146
728.11	Late post-EPE	-29.5856	1.27593	31.4512	601.767	144.474	0.240083
733.13	Late post-EPE	-26.3135	0.110256	2.38806	849.498	220.298	0.259327
745.62	Late post-EPE	-26.2688	0.314837	6.85516	385.95	182.262	0.472243
760.09	Late post-EPE	-29.443	0.324292	7.87992	900.804	249.223	0.276667
773.96	Late post-EPE	-28.7288	0.0536171	1.6946	651.9	217.063	0.332969
778.57	Late post-EPE	-26.9615	0.408498	8.3793	587.187	161.603	0.275216
781.18	Late post-EPE	-26.8507	0.180712	4.15826	429.444	170.359	0.396698
781.95	Early post-EPE	-22.2647	0.0621107	1.0498	937.206	292.245	0.311826
782.27	Early post-EPE				624.364	259.941	0.41633
783.21	Early post-EPE	-26.9015	0.0728713	1.37992	733.825	244.545	0.333248
783.45	Early post-EPE	-26.4892	0.154487	4.86079	595.359	164.266	0.275912
783.81	Early post-EPE	-28.1608	0.145054	2.98693	804.4	221.404	0.275241
784.4	Early post-EPE	-26.7054	0.111769	2.89885	298.651	154.831	0.518434
786.37	Early post-EPE	-26.2345	0.204752	5.00909	318.69	156.428	0.490846
786.65	Early post-EPE	-26.4586	0.263797	6.89895
787.52	Early post-EPE				2387.75	179.818	0.0753088
788.2	Early post-EPE	-22.9348	0.146586	4.8262	330.186	145.969	0.44208
792.85	Early post-EPE	-27.4837	0.110637	7.0869
799.56	Early post-EPE	-27.4446	0.0666269	3.87831
801.11	Early post-EPE	-25.8749	0.430717	8.67655	270.268	164.603	0.609036
802.97	Early post-EPE	-25.9563	0.732322	15.809	398.8	164.634	0.412824
804.08	Early post-EPE	-26.2824	0.468432	12.7366	251.443	165.978	0.660104
805.03	Early post-EPE	-26.6243	0.3219	4.39694	437.4	171.824	0.392831
Top of Bulli Coal = 805.08 m
810.09	Pre-EPE	-24.4028	2.67672	27.0672	691.087	92.7356	0.134188
810.92	Pre-EPE	-24.5322	1.11407	17.7049
811.67	Pre-EPE	-24.4166	5.33401	20.3837
814.96	Pre-EPE	-24.3284	3.08812	32.6978
819.48	Pre-EPE	-24.2614	1.10705	9.96101	559.128	242.752	0.434162
820.64	Pre-EPE	-24.9893	0.216295	2.92882
822.7	Pre-EPE	-24.7887	0.850512	11.1279
831.43	Pre-EPE	-24.9107	6.01293	32.9691	266.467	180.144	0.676045
840.32	Pre-EPE	-25.119	4.08045	24.9073	755.243	204.359	0.270587
849.1	Pre-EPE	-25.2266	2.80564	19.8446	1000.22	217.027	0.216979
860.37	Pre-EPE	-24.4387	1.56308	12.8138	696.907	237.065	0.340167
869.89	Pre-EPE	-24.0387	6.83488	20.301	1109.63	198.867	0.17922
880.32	Pre-EPE	-23.6887	1.5936	11.0366	1250.55	218.516	0.174736
883.3	Pre-EPE	-24.845	2.34288	15.9471	948.364	227.91	0.24032
900.25	Pre-EPE	-23.8683	4.44447	25.0672	767.95	189.132	0.246282
902.38	Pre-EPE	-25.6329	7.06253	28.3459	1292.09	290.902	0.225141
909.05	Pre-EPE	-24.0149	2.56509	18.3514	910.718	188.959	0.207484
910.92	Pre-EPE	-24.5322	1.11407	17.7049
940.75	Pre-EPE	-24.373	2.76909	20.6224	433.065	218.318	0.504122
952.9	Pre-EPE	-24.9681	1.24169	11.7911	543.954	212.25	0.390199
996.34	Pre-EPE	-23.775	1.41846	12.2682
998.65	Pre-EPE	-23.916	0.917275	8.13263
1002.7	Pre-EPE	-25.0831	0.277129	1.59034	1063.03	135.793	0.127741
1005.56	Pre-EPE	-24.111	1.01799	9.09207
1011.28	Pre-EPE	-24.5485	1.22611	10.0615	595.755	219.062	0.367705
1014.7	Pre-EPE	-24.347	1.49416	11.5692
1022.7	Pre-EPE	-24.536	1.80296	13.4158
1034.3	Pre-EPE	-24.442	3.08682	18.3647
1034.3	Pre-EPE	-24.441	3.08555	18.3796
1035.13	Pre-EPE	-24.7946	5.47439	25.8075	741.021	160.507	0.216602
1045.7	Pre-EPE	-24.483	2.0397	9.30893
1046.75	Pre-EPE	-24.9762	6.20808	23.9565	1163.79	256.528	0.220424
1055.18	Pre-EPE	-24.582	2.88221	18.9154
1059.4	Pre-EPE	-24.6885	3.06926	19.7288	665.148	204.709	0.307765
1065	Pre-EPE	-24.635	2.70305	19.0034
1065.98	Pre-EPE	-24.1418	2.81631	17.9261	530.534	233.912	0.440899
1081.15	Pre-EPE	-24.8273	1.28763	7.89566	834.015	284.212	0.340775
1082.5	Pre-EPE	-24.796	0.527346	2.61538
1094.9	Pre-EPE	-24.445	1.29853	9.03452
1104.02	Pre-EPE	-25.002	4.10951	23.4453	909.832	181.818	0.199837
1105.74	Pre-EPE	-24.665	2.34328	15.1553
1121.76	Pre-EPE	-24.807	0.696631	3.55487
1127.41	Pre-EPE	-24.8095	1.66587	9.77743	723.911	250.351	0.345831
1129.5	Pre-EPE	-24.676	1.88761	11.0925
1139.15	Pre-EPE	-24.639	3.58099	16.6522
1143.15	Pre-EPE	-24.33	4.98535	21.0175	651.966	431.005	0.661084
1151	Pre-EPE	-23.477	1.5831	8.56375
1151	Pre-EPE	-23.472	1.60759	8.61497
1162.4	Pre-EPE	-23.36	1.65367	12.6289
1162.45	Pre-EPE	-21.7689	3.72069	15.0832	798.555	289.386	0.362388
1167.4	Pre-EPE	-23.6161	3.06566	25.0485	411.105	238.486	0.580109
1168.91	Pre-EPE	-23.8561	1.25772	18.3064	771.898	368.107	0.476885
1170.85	Pre-EPE	-22.6334	10.5142	49.2797	477.2	417.952	0.875843
1172.47	Pre-EPE	-23.513	0.93069	10.7442
1192.42	Pre-EPE	-23.247	1.65311	9.15956
1205.38	Pre-EPE	-24.5654	1.51746	11.4764	785.01	196.594	0.250435
1209.77	Pre-EPE	-24.124	0.826294	7.13729
1217.25	Pre-EPE	-23.944	1.13786	9.22082
1220.3	Pre-EPE	-23.785	1.65416	10.2346
1223.69	Pre-EPE	-24.5486	0.9387	4.24159	1060.39	347.16	0.327388
1230.05	Pre-EPE	-23.954	1.07926	7.05701
1231.82	Pre-EPE	-24.6825	1.01283	6.28085	969.916	317.358	0.327201
1239	Pre-EPE	-24.2847	1.30197	9.7802	672.026	271.213	0.403575
1241.7	Pre-EPE	-24.188	1.50404	9.9115
1246.38	Pre-EPE	-24.4166	1.05307	5.35639	963.687	377.51	0.391735
1251	Pre-EPE	-23.301	0.700352	8.15233
