# Supplementary material for: Lethal microbial blooms delayed freshwater ecosystem recovery following the end-Permian extinction
Source: Nat Commun. 2021 Sep 17;12:5511. doi: 10.1038/s41467-021-25711-3 (PMC8448769; doi:10.1038/s41467-021-25711-3)
Supplement: Supplementary file 17 — Supplementary Data 14 [file 41467_2021_25711_MOESM17_ESM.xlsx]

## Sheet: SUPP DATA 14-FBO
Supplementary Data 14. Geochemical data for the outcrop succession at Frazer Beach (FBO), New South Wales, Australia.
GEOCHEMICAL DATA FOR FRAZER BEACH OUTCROP (33° 11' 37.2"S, 151° 37' 22.3"E)
Height from top of Vales Pont Coal seam (cm)	Ecological phase	Ba ppm	Sr ppm	Sr/Ba
1140	Early post-EPE	409.208	27.3017	0.0667184
1020	Early post-EPE	423.834	48.5905	0.114645
940	Early post-EPE	788.139	43.0681	0.0546454
850	Early post-EPE	505.756	38.6111	0.0763435
732.5	Early post-EPE	511.574	39.2521	0.0767281
640	Early post-EPE	384.185	32.8232	0.0854359
554	Early post-EPE	582.388	32.7463	0.0562277
440	Early post-EPE	515.508	57.7743	0.112072
395	Early post-EPE	351.284	44.928	0.127897
355	Early post-EPE	521.52	62.7381	0.120299
295	Early post-EPE	473.582	39.5516	0.0835159
264	Early post-EPE	689.657	51.8449	0.0751749
230	Early post-EPE	308.214	56.8177	0.184345
210	Early post-EPE	617.475	63.3444	0.102586
194.5	Early post-EPE	587.662	51.4729	0.0875892
177	Early post-EPE	563.557	58.5509	0.103895
161	Early post-EPE	314.362	96.4543	0.306826
160	Early post-EPE	825.46	73.7503	0.0893444
159	Early post-EPE	535.65	67.7859	0.126549
159	Early post-EPE	557.312	67.8189	0.121689
155	Early post-EPE	651.482	34.6819	0.0532354
153	Early post-EPE	939.203	20.1528	0.0214573
152	Early post-EPE	382.194	23.6444	0.0618649
150	Early post-EPE	1825.57	15.0851	0.00826323
148	Early post-EPE	368.977	17.004	0.0460843
145	Early post-EPE	509.55	13.3044	0.02611
125	Early post-EPE	521.371	34.4596	0.0660941
96	Early post-EPE	919.819	37.8671	0.041168
68	Early post-EPE	676.395	25.0497	0.0370342
47.5	Early post-EPE	442.343	25.9091	0.0585724
25	Early post-EPE	368.527	22.7936	0.0618504
14	Early post-EPE	345.82	16.2506	0.0469915
4	Early post-EPE	0	26.284	-
Top of Vales Point Coal
-1.5	Pre-EPE	398.589	28.7238	0.0720638
-170	Pre-EPE	363.957	0	0
