# Supplementary material for: Lethal microbial blooms delayed freshwater ecosystem recovery following the end-Permian extinction
Source: Nat Commun. 2021 Sep 17;12:5511. doi: 10.1038/s41467-021-25711-3 (PMC8448769; doi:10.1038/s41467-021-25711-3)
Supplement: Supplementary file 18 — Supplementary Data 15 [file 41467_2021_25711_MOESM18_ESM.xlsx]

## Sheet: SUPP DATA 15-BOOTLEG-8(FULL)
Supplementary Data 15. Geochemical data for the AGL Bootleg DDH 8 (Bootleg-8), New South Wales, Australia.
GEOCHEMICAL DATA FOR AGL BOOTLEG DDH 8 (33° 59' 56.62"S, 150° 44' 13.43"E)
Stratigraphic depth (m)	Ecological phase	δ13Corg VPDB	Corg wt%	Corg/Ntotal	Ba ppm	Sr ppm	Sr/Ba
381.16	Late post-EPE				520.125	227.499	0.437393
449.84	Late post-EPE				325.098	211.639	0.651003
522.14	Late post-EPE				792.388	95.4851	0.120503
589.81	Late post-EPE				778.684	146.463	0.18809
620.55	Late post-EPE				932.52	161.875	0.173589
629.36	Late post-EPE	-27.5494	0.220264	3.4403	985.55	165.807	0.168238
634.44	Late post-EPE	-20.8498	0.245941	6.22462	1347.25	235.345	0.174686
636.4	Late post-EPE	-23.2977	0.336525	4.07513	1377.28	244.931	0.177837
640.38	Late post-EPE	-26.8047	0.22388	4.55751	893.41	170.654	0.191014
646.8	Late post-EPE	-27.9574	0.0716875	0.837377	960.481	137.965	0.143641
652.01	Late post-EPE	-24.2587	0.0580897	0.662284	628.471	201.619	0.320809
652.37	Late post-EPE	-27.3681	0.0753338	0.756563	1138.12	148.054	0.130086
652.8	Late post-EPE	-27.2351	0.0549506	0.654228	931.93	104.355	0.111977
653.79	Late post-EPE	-26.3183	0.0546019	0.586441	580.076	124.907	0.215329
655.62	Late post-EPE	-27.4396	0.0797493	1.04775	810.141	155.738	0.192235
657.28	Late post-EPE	-27.8641	0.456253	5.43192	1254.1	162.725	0.129754
660.79	Late post-EPE	-30.4817	0.64586	7.25508	549.778	248.551	0.452094
672.65	Late post-EPE	-26.2791	0.413776	4.3622	731.524	204.575	0.279656
678.67	Late post-EPE	-24.2791	0.109496	2.03688	833.918	146.25	0.175377
687.78	Late post-EPE		0.116496	2.16144	920.677	188.317	0.204542
690.57	Late post-EPE		0.25491	4.47025	782.493	150.5	0.192334
692.51	Late post-EPE	-27.2501	0.132066	1.46454	780.254	147.327	0.188819
695.77	Late post-EPE	-29.6001	0.615842	9.51491	764.615	122.709	0.160484
703.2	Late post-EPE	-21.4396	0.114977	1.31143	802.591	86.6014	0.107902
705.13	Late post-EPE	-25.2471	0.53008	8.81691	723.587	171.475	0.236979
713.34	Late post-EPE	-25.9362	0.330213	4.87798	1471.81	91.3108	0.0620398
716.46	Late post-EPE	-30.0385	0.483308	8.19324	649.548	175.942	0.270868
729.25	Late post-EPE	-28.1771	0.147099	1.99086	937.344	139.332	0.148646
732.01	Late post-EPE		0.176134	2.47107	497.873	107.465	0.215849
741.8	Early post-EPE	-28.1551	0.318541	5.05646	1134.83	166.259	0.146506
744.4	Early post-EPE	-25.8648	0.115523	1.94759	1011.26	119.539	0.118207
746.25	Early post-EPE	-26.3758	0.155908	2.01284	1445.07	98.3667	0.0680705
747	Early post-EPE	-26.8785	0.138509	1.67501	822.472	143.492	0.174464
748.02	Early post-EPE	-27.9545	0.146698	2.05428	1156.94	110.468	0.0954824
749.72	Early post-EPE	-26.3832	0.136183	1.79099	800.183	115.653	0.144533
751.82	Early post-EPE	-28.5777	0.592623	8.98962	1152.74	103.791	0.0900383
754.03	Early post-EPE	-26.9319	0.185069	2.27957	1090.08	81.6819	0.0749322
756.95	Early post-EPE	-24.9967	0.439404	8.32312	704.236	111.18	0.157874
759.02	Early post-EPE	-25.9009	0.660043	11.9831	528.755	50.4837	0.0954765
760.23	Early post-EPE	-25.4593	0.704879	11.2634	714.773	96.8467	0.135493
760.68	Early post-EPE	-24.2174	0.548309	11.3502	890.807	78.8878	0.0885576
761.52	Early post-EPE	-25.9062	0.831858	12.2458	1102.3	101.726	0.0922846
763.9	Early post-EPE	-26.6522	0.539784	7.90445	966.086	85.2574	0.0882503
764.67	Early post-EPE	-26.0696	0.302484	6.54481	740.69	64.5778	0.087186
765.38	Early post-EPE	-28.9858	0.437027	6.27741	974.25	87.4773	0.0897894
765.71	Early post-EPE	-24.4673	0.532796	10.5017	958.957	54.3401	0.0566658
765.74	Early post-EPE		0.350551	6.00274	791.47	88.605	0.11195
766.18	Early post-EPE
766.73	Early post-EPE	-27.9905	0.198285	2.23022	370.763	59.4468	0.160337
767.08	Early post-EPE	-23.5299	0.851125	14.0228	745.08	63.6509	0.0854283
767.3	Early post-EPE	-28.139	0.583424	6.56886	661.391	59.0826	0.0893308
767.46	Early post-EPE	-27.6027	2.68661	28.5556	858.113	65.0793	0.07584
Top of Bulli Coal = 768.88 m
772.31	Pre-EPE	-25.5457	18.2547	38.5254	436.378	40.6933	0.0932525
773.1	Pre-EPE	-24.6218	3.34646	22.3371	1092.05	122.658	0.112319
773.29	Pre-EPE	-24.6535	4.81578	26.8174	737.135	158.711	0.215308
773.74	Pre-EPE	-24.7704	4.74951	25.493	1042.37	188.179	0.18053
776.4	Pre-EPE	-24.4461	4.40439	24.8837	853.879	214.826	0.251588
779.5	Pre-EPE	-25.0552	79.3729
781.01	Pre-EPE	-26.2477	11.8205	21.516	918.981	72.8532	0.0792761
781.66	Pre-EPE	-24.921	2.82381	20.2428	838.513	128.206	0.152897
782.27	Pre-EPE	-25.3289	3.98938	24.5357	791.259	158.928	0.200854
783.26	Pre-EPE	-24.0317	1.33812	13.0809	573.399	206.091	0.35942
783.55	Pre-EPE	-24.4409	1.77581	15.3367	1081.05	215.564	0.199402
784.95	Pre-EPE	-24.5701	2.36693	18.3497	1034.51	227.069	0.219494
788.37	Pre-EPE	-25.2176	8.73048	36.9994	1500.19	256.148	0.170744
801.5	Pre-EPE	-25.2134	2.23562	16.5023	771.237	181.3	0.235077
801.57	Pre-EPE	-24.6915	2.03369	15.0404	760.809	213.877	0.281118
808.1	Pre-EPE	-24.7652	1.27536	8.43142	1083.8	265.992	0.245426
812.21	Pre-EPE	-25.4698	2.26212	17.9416	435.275	203.448	0.467401
813.15	Pre-EPE	-24.834	1.96037	13.5508	927.73	239.326	0.257969
818.35	Pre-EPE	-24.2826	9.45908	32.3881	882.142	242.366	0.274748
821.56	Pre-EPE	-24.3545	13.4137	35.3947	844.016	230.199	0.272742
825.13	Pre-EPE	-24.6134	7.2945	26.4049	1792.52	246.447	0.137486
826.57	Pre-EPE	-23.0286	4.6894	23.2527	918.82	220.55	0.240036
830.3	Pre-EPE	-24.7192	7.74717	31.2465	764.715	215.098	0.281278
835.34	Pre-EPE	-24.3735	2.23758	14.1258	954.458	217.113	0.227473
837.52	Pre-EPE	-24.7232	6.06402	22.0551	877.806	212.798	0.24242
841.38	Pre-EPE	-24.9267	4.46231	21.8366	902.298	160.075	0.177408
842.67	Pre-EPE	-24.3607	0.973612	6.81763	910.501	187.464	0.205891
850.05	Pre-EPE	-24.2947	0.783531	5.71202	711.609	154.056	0.21649
871.75	Pre-EPE	-24.7912	1.19169	9.79471	670.238	202.889	0.302712
879.65	Pre-EPE	-25.1169	2.60705	16.9327	653.73	131.054	0.20047
890.2	Pre-EPE	-25.0342	0.997734	8.01533	470.847	210.206	0.446442
895.44	Pre-EPE	-25.5766	5.69391	23.4223	602.331	190.784	0.316743
898.43	Pre-EPE	-24.6376	1.86903	12.2638	890.661	191.8	0.215346
904.4	Pre-EPE	-25.0793	0.991167	9.35079	660.995	177.899	0.269139
908.43	Pre-EPE	-24.8364	0.736147	6.67351	587.188	179.623	0.305903
909.7	Pre-EPE	-24.9446	1.04568	8.48732	761.126	192.629	0.253085
913.15	Pre-EPE	-24.9856	1.20484	10.4817	546.617	169.875	0.310775
915.96	Pre-EPE	-24.8508	0.63936	6.52998	595.248	158.099	0.265602
917.14	Pre-EPE	-24.9105	0.905613	7.85325	633.081	165.052	0.260712
918.58	Pre-EPE	-22.259	1.00535	7.78625	369.498	162.162	0.43887
919.6	Pre-EPE	-24.3281	1.22468	8.78429	744.172	158.373	0.212817
920.55	Pre-EPE	-24.5923	0.7909	6.31606	790.041	157.324	0.199134
921.25	Pre-EPE	-25.4538	0.200735	2.42138	586.865	173.314	0.295321
922.37	Pre-EPE	-24.7014	0.778232	6.36634	510.131	154.01	0.301903
924.75	Pre-EPE	-23.9091	0.988038	9.31888	495.098	148.658	0.30026
926	Pre-EPE	-25.9899	0.21826	2.18161	509.961	140.782	0.276063
928.38	Pre-EPE	-25.2483	0.668939	8.92598	512.525	140.147	0.273445
929.2	Pre-EPE	-25.2409	0.795192	10.6961	464.244	138.771	0.298918
930	Pre-EPE	-25.1061	1.33015	10.6872	580.774	153.742	0.264719
931.55	Pre-EPE	-24.8537	0.822086	9.47227	566.161	157.234	0.277719
932.53	Pre-EPE	-24.9314	1.09127	8.31911	701.529	165.521	0.235944
933.08	Pre-EPE	-24.543	2.06443	13.3667	354.604	139.739	0.39407
934.4	Pre-EPE	-22.9207	1.24222	9.68792	406.256	154.654	0.38068
935	Pre-EPE	-25.0569	1.30557	9.8845	666.025	155.601	0.233627
936	Pre-EPE	-24.0451	1.33368	9.42177	718.502	152.436	0.212159
937.1	Pre-EPE	-25.0332	1.57944	11.4744	604.412	169.529	0.280486
938.05	Pre-EPE	-25.0261	1.8759	12.8284	642.383	147.078	0.228956
941.51	Pre-EPE	-24.6978	4.39048	22.8892	385.012	160.616	0.41717
942.43	Pre-EPE	-24.4025	3.84271	20.7218	673.9	151.065	0.224165
948.68	Pre-EPE	-22.6425	0.508204	6.01253	280.259	112.938	0.402978
949.73	Pre-EPE	-24.5154	1.52058	11.3443	736.601	106.886	0.145107
950.49	Pre-EPE	-25.8973	14.7774	45.6901	590.805	116.079	0.196476
953	Pre-EPE	-23.0339	2.21225	12.2352	718.358	149.49	0.208099
