# Supplementary material for: Lethal microbial blooms delayed freshwater ecosystem recovery following the end-Permian extinction
Source: Nat Commun. 2021 Sep 17;12:5511. doi: 10.1038/s41467-021-25711-3 (PMC8448769; doi:10.1038/s41467-021-25711-3)
Supplement: Supplementary file 19 — Supplementary Data 16 [file 41467_2021_25711_MOESM19_ESM.xlsx]

## Sheet: SUPP DATA 16-BOOTLEG-8(CORRL)
Supplementary Data 16. Geochemical data for the AGL Bootleg DDH 8 (Bootleg-8), New South Wales, Australia. Linear regression analyses between geochemical proxies and palynofacies or palynomorph abundances are provided; statistical analyses only included samples where coeval geochemical and palynological data were collected.
COEVAL GEOCHEMICAL AND PALYNOLOGICAL DATA FOR AGL BOOTLEG DDH 8 (33° 59' 56.62"S, 150° 44' 13.43"E)
Stratigraphic depth (m)	Ecological phase	δ13Corg VPDB	Corg wt%	Corg/Ntotal	Ba ppm	Sr ppm	Sr/Ba	Algae + acritarchs (% palynomorphs)	AOM (% palynofacies)
640.38	Late post-EPE	-26.8047	0.22388	4.55751	893.41	170.654	0.191014	33.6	16
692.51	Late post-EPE	-27.2501	0.132066	1.46454	780.254	147.327	0.188819	28	11
713.34	Late post-EPE	-25.9362	0.330213	4.87798	1471.81	91.3108	0.0620398	36.4	33.8
732.01	Late post-EPE		0.176134	2.47107	497.873	107.465	0.215849	32	2.6
746.25	Early post-EPE	-26.3758	0.155908	2.01284	1445.07	98.3667	0.0680705	65.6	38.4
754.03	Early post-EPE	-26.9319	0.185069	2.27957	1090.08	81.6819	0.0749322	73.2	35.8
756.95	Early post-EPE	-24.9967	0.439404	8.32312	704.236	111.18	0.157874	30.1136	20
759.02	Early post-EPE	-25.9009	0.660043	11.9831	528.755	50.4837	0.0954765	34.4	20.8
760.23	Early post-EPE	-25.4593	0.704879	11.2634	714.773	96.8467	0.135493	35.2	18.6
760.68	Early post-EPE	-24.2174	0.548309	11.3502	890.807	78.8878	0.0885576	35.6	23.8
761.52	Early post-EPE	-25.9062	0.831858	12.2458	1102.3	101.726	0.0922846	34.4	48.2
763.9	Early post-EPE	-26.6522	0.539784	7.90445	966.086	85.2574	0.0882503	47.2	50.2
764.67	Early post-EPE	-26.0696	0.302484	6.54481	740.69	64.5778	0.087186	49.2	51.6
765.38	Early post-EPE	-28.9858	0.437027	6.27741	974.25	87.4773	0.0897894	32.4	25.2
765.71	Early post-EPE	-24.4673	0.532796	10.5017	958.957	54.3401	0.0566658	47.6	40.6
766.73	Early post-EPE	-27.9905	0.198285	2.23022	370.763	59.4468	0.160337	23.6	8.2
767.08	Early post-EPE	-23.5299	0.851125	14.0228	745.08	63.6509	0.0854283	11.6	14.6
767.46	Early post-EPE	-27.6027	2.68661	28.5556	858.113	65.0793	0.07584	10	28.6
Top of Bulli Coal = 768.88 m
772.31	Pre-EPE	-25.5457	18.2547	38.5254	436.378	40.6933	0.0932525	2.4	10.2
773.29	Pre-EPE	-24.6535	4.81578	26.8174	737.135	158.711	0.215308	0.8	0.6
776.4	Pre-EPE	-24.4461	4.40439	24.8837	853.879	214.826	0.251588	2.18579	3.4
783.26	Pre-EPE	-24.0317	1.33812	13.0809	573.399	206.091	0.35942	0	0.8
788.37	Pre-EPE	-25.2176	8.73048	36.9994	1500.19	256.148	0.170744	0.4	0.4
801.57	Pre-EPE	-24.6915	2.03369	15.0404	760.809	213.877	0.281118	0	0.4
812.21	Pre-EPE	-25.4698	2.26212	17.9416	435.275	203.448	0.467401	0.4	0.2
841.38	Pre-EPE	-24.9267	4.46231	21.8366	902.298	160.075	0.177408	0.4	1
Correlations			Pearson's r	p-value	N	Significance
Sr/Ba vs algae + acritarchs			-0.612314	0.00089	26	**
C/N vs algae + acritarchs			-0.725812	3e-05	26	***
Sr/Ba vs AOM			-0.710521	5e-05	26	***
C/N vs AOM			-0.416015	0.03454	26	*
* = significant (p = 0.05–0.001)
** = highly significant (p = 0.001– 0.0001)
*** = very highly significant (p < 0.0001)
