# Supplementary material for: Lethal microbial blooms delayed freshwater ecosystem recovery following the end-Permian extinction
Source: Nat Commun. 2021 Sep 17;12:5511. doi: 10.1038/s41467-021-25711-3 (PMC8448769; doi:10.1038/s41467-021-25711-3)
Supplement: Supplementary file 21 — Source Data [file 41467_2021_25711_MOESM21_ESM.xlsx]

## Sheet: Figure 2
Figure 2
	Bunnerong-1
	Stratigraphic height (from top of uppermost coal, m)	Sr/Ba	Corg/Ntotal	Other pollen (% of pollen)	Non-glossopterid-type bisaccate + other pollen (% of pollen)	AOM (% of palynofacies)	Algae + acritarchs (% of palynomorphs)	Algae + acritarch (concentration Ca, specimens/g)
	565.33	0.23	21.559	97.4359	97.4359	8.4	13.615	...
	537.53	0.162	...	90.1639	91.8033	4	12.2892	...
	514.34	0.206	13.792	86.6667	86.6667	6	...	...
	484.98	0.422	41.727	81.25	81.25	3.8	2.3407	...
	451.08	0.153	31.408	81.8182	87.2727	4.4	1.20482	...
	451.08	...	...	...	...	...	...	...
	443.08	...	59.862	73.3333	85.3333	2	2.13592	...
	429.4	...	1.002	...	...	...	...	...
	421.6	0.126	40.503	87.5	87.5	9.4	4.73118	...
	391.36	0.254	10.94	...	...	...	...	...
	365.13	0.311	4.087	31.4815	64.8148	29.2	3.27869	...
	365.13	...	4.667	...	...	...	...	...
	327.88	0.195	3.547	22.619	55.9524	22.4	1.64474	...
	290.23	0.201	3.448	19.1781	46.5753	16	3.8835	...
	245.48	0.182	3.626	44.186	65.1163	24.6	5.53191	...
	245.48	...	...	...	...	...	...	...
	217.61	0.222	4.843	34.4262	47.541	5.2	4.0404	...
	190.75	...	2.77	36.3636	39.3939	6	5.88235	...
	190.75	...	...	...	...	...	...	...
	167.72	0.166	1.443	...	...	53.6	...	...
	143.99	0.332	1.002	...	...	43.4	...	...
	129.4	0.377	1.11	...	...	42.2	...	...
	106.01	0.321	5.418	85.0746	88.0597	10.6	6.46853	...
	95.84	0.557	...	69.4444	72.2222	1.8	...	...
	91.32	0.308	1.451	...	...	...	...	...
	76.97	0.24	31.451	79.4118	82.3529	2.2	...	...
	71.95	0.259	2.388	...	...	...	...	...
	59.46	0.472	6.855	64.7059	65.8824	9.8	7.22892	...
	44.99	0.277	7.88	54.5455	59.0909	2.8	...	...
	31.12	0.333	1.695	...	...	18.2	...	...
	26.51	0.275	8.379	91.8919	91.8919	9.6	4.05983	...
	26.51	...	...	...	...	...	...	...
	23.9	0.397	4.158	79.7468	79.7468	38.6	3.27103	...
	23.13	0.312	1.05	...	...	14.2	...	...
	22.81	0.416	...	...	...	11.6	...	...
	21.87	0.333	1.38	...	...	5.4	...	...
	21.63	0.276	4.861	46.6667	46.6667	7.6	7.48299	...
	21.27	0.275	2.987	...	...	...	...	...
	20.68	0.518	2.899	...	...	...	...	...
	18.71	0.491	5.009	20	20	2.2	...	...
	18.43	...	6.899	59.375	59.375	2.2	10.8844	...
	17.56	0.075	...	...	...	3.8	...	...
	16.88	0.442	4.826	72.7273	72.7273	6.2	...	...
	12.23	...	7.087	54.5455	54.5455	5	...	...
	6.23	...	...	77.7778	77.7778	39.4	...	...
	5.52	...	3.878	69.7674	69.7674	37	...	...
	3.97	0.609	8.677	77.0833	77.0833	44.4	3.01724	...
	2.11	0.413	15.809	42.1053	42.1053	61.4	...	...
	1	0.66	12.737	38.8889	38.8889	1.4	...	...
	0.05	0.393	4.397	50	50	1.4	1.58014	...
	-5.01	0.134	27.067	42.8571	42.8571	0	...	...
	-5.84	...	17.705	39.4737	39.4737	2	0	...
	-6	...	...	57.5758	57.5758	4.2	0.31746	...
	-6.59	...	20.384	46.3415	46.3415	0	...	...
	-9.88	...	32.698	45.8333	45.8333	0	...	...
	-10.86	...	...	53.5714	53.5714	1.8	0.297619	...
	-14.4	0.434	9.961	0	0	0.6	...	...
	-15.56	...	2.929	45.2381	45.2381	1.2	...	...
	-17.62	...	11.128	27.5862	27.5862	2	0.297619	...
	-26.35	0.676	32.969	...	...	...	...	...
	-35.24	0.271	24.907	34.7826	34.7826	6.6	...	...
	-44.02	0.217	19.845	...	...	...	...	...
	-55.29	0.34	12.814	36.8421	36.8421	3.4	...	...
	-64.81	0.179	20.301	...	...	...	...	...
	-75.24	0.175	11.037	48.5714	48.5714	4.8	...	...
	-78.22	0.24	15.947	...	...	...	...	...
	-95.14	0.246	25.067	80.6452	80.6452	12.4	...	...
	Bootleg-8
	Stratigraphic height (from top of uppermost coal, m)	Sr/Ba	Corg/Ntotal	Other pollen (% of pollen)	Non-glossopterid-type bisaccate + other pollen (% of pollen)	AOM (% of palynofacies)	Algae + acritarchs (% of palynomorphs)	Algae + acritarch (concentration Ca, specimens/g)
	387.72	0.437	...	88.2353	94.1176	15.2	46.3415	26236.3
	319.04	0.651	...	64.2857	96.4286	7.8	26.4228	28558.6
	246.74	0.121	...	65.8537	78.0488	10.6	23.2653	12521.9
	179.07	0.188	...	61.1111	84.4444	29.2	33.0579	7364.57
	139.52	0.168	3.44	...	...	...	...	...
	134.44	0.175	6.225	...	...	...	...	...
	132.48	0.178	4.075	...	...	...	...	...
	128.5	0.191	4.558	36.7647	72.0588	16	34.1463	12302.2
	122.08	0.144	0.837	...	...	...	...	...
	116.87	0.321	0.662	...	...	...	...	...
	116.51	0.13	0.757	...	...	...	...	...
	116.08	0.112	0.654	...	...	...	...	...
	115.09	0.215	0.586	...	...	...	...	...
	113.26	0.192	1.048	...	...	...	...	...
	111.6	0.13	5.432	...	...	...	...	...
	108.09	0.452	7.255	...	...	...	...	...
	96.23	0.28	4.362	...	...	...	...	...
	90.21	0.175	2.037	...	...	...	...	...
	81.1	0.205	2.161	...	...	...	...	...
	78.31	0.192	4.47	...	...	...	...	...
	76.37	0.189	1.465	81.8182	90.9091	11	28.4553	16110
	73.11	0.16	9.515	...	...	...	...	...
	65.68	0.108	1.311	...	...	...	...	...
	63.75	0.237	8.817	...	...	...	...	...
	55.54	0.062	4.878	68.8073	93.578	33.8	36.6935	5983.71
	52.42	0.271	8.193	...	...	...	...	...
	39.63	0.149	1.991	...	...	...	...	...
	36.87	0.216	2.471	91.0714	92.8571	2.6	32.6531	17574.5
	27.08	0.147	5.056	...	...	...	...	...
	24.48	0.118	1.948	...	...	...	...	...
	22.63	0.068	2.013	94.1176	94.1176	38.4	67.2131	7548.69
	21.88	0.174	1.675	...	...	...	...	...
	20.86	0.095	2.054	...	...	...	...	...
	19.16	0.145	1.791	...	...	...	...	...
	17.06	0.09	8.99	...	...	...	...	...
	14.85	0.075	2.28	80	80	35.8	73.7903	...
	11.93	0.158	8.323	100	100	20	30.2857	145.954
	9.86	0.095	11.983	95.2381	95.2381	20.8	34.6774	9896.14
	8.65	0.135	11.263	93.2203	93.2203	18.6	35.6275	8101.03
	8.2	0.089	11.35	92.4528	94.3396	23.8	36.1789	3892.64
	7.36	0.092	12.246	93.2203	98.3051	48.2	34.5382	4375.14
	4.98	0.088	7.904	93.75	93.75	50.2	47.2	59687.5
	4.21	0.087	6.545	76.9231	84.6154	51.6	49.7976	7430.74
	3.5	0.09	6.277	80.3922	84.3137	25.2	33.1967	4893.41
	3.17	0.057	10.502	88.8889	88.8889	40.6	47.7912	8216.1
	3.14	0.112	6.003	...	...	...	...	...
	2.7	0.16	2.23	100	100	74.8	22.1311	303.467
	2.15	0.085	14.023	89.6552	89.6552	8.2	24.0816	27510.9
	1.8	0.089	6.569	85.4167	85.4167	14.6	11.9342	1844.17
	1.42	0.076	28.556	86.6667	95	28.6	10.0806	12718.4
	-3.43	0.09	0.093	31.5789	31.5789	10.2	2.40964	...
	-4.22	0.11	0.112	...	...	...	...	...
	-4.41	0.22	0.215	36.7647	39.7059	0.6	0.803213	97.6364
	-4.86	0.18	0.181	...	...	...	...	...
	-7.52	0.25	0.252	41.5094	43.3962	3.4	2.32558	19.8889
	-10.62	...	...	...	...	...	...	...
	-12.13	0.08	0.079	...	...	...	...	...
	-12.78	0.15	0.153	...	...	...	...	...
	-13.39	0.2	0.201	...	...	...	...	...
	-14.38	0.36	0.359	11.1111	11.1111	0.8	0	0
	-14.67	0.2	0.199	...	...	...	...	...
	-16.07	0.22	0.219	...	...	...	...	...
	-19.49	0.171	36.999	14	15	0.4	0.403226	65.7551
	-32.62	0.235	16.502	...	...	...	...	...
	-32.69	0.281	15.04	23.0769	24.1758	0.4	0	0
	-39.22	0.245	8.431	...	...	...	...	...
	-43.33	0.467	17.942	23.622	25.9843	0.2	0.406504	69.0429
	-44.27	0.258	13.551	...	...	...	...	...
	-49.47	0.275	32.388	...	...	...	...	...
	-52.68	0.273	35.395	...	...	...	...	...
	-56.25	0.137	26.405	...	...	...	...	...
	-57.69	0.24	23.253	...	...	...	...	...
	-66.46	0.227	14.126	...	...	...	...	...
	-68.64	0.242	22.055	...	...	...	...	...
	-72.5	0.177	21.837	22.2222	22.2222	1	0.4	179
	Frazer Beach outcrop
	Stratigraphic height (from top of uppermost coal, m)	Sr/Ba	Corg/Ntotal	Other pollen (% of pollen)	Non-glossopterid-type bisaccate + other pollen (% of pollen)	AOM (% of palynofacies)	Algae + acritarchs (% of palynomorphs)	Algae + acritarch (concentration Ca, specimens/g)
	1.14	0.07	...	...	...	...	...	...
	1.02	0.11	...	...	...	...	...	...
	0.94	0.05	...	...	...	...	...	...
	0.85	0.08	...	...	...	...	...	...
	0.7325	0.08	...	...	...	...	...	...
	0.64	0.09	...	...	...	...	...	...
	0.554	0.06	...	...	...	...	...	...
	0.44	0.11	...	...	...	...	...	...
	0.395	0.13	...	...	...	...	...	...
	0.355	0.12	...	...	...	...	...	...
	0.295	0.08	...	...	...	...	...	...
	0.264	0.08	...	...	...	...	...	...
	0.23	0.18	...	...	...	...	...	...
	0.21	0.1	...	...	...	...	...	...
	0.1945	0.09	...	...	...	...	...	...
	0.177	0.1	...	...	...	...	...	...
	0.162	0.31	...	...	...	...	1.91083	1791.71
	0.16	0.09	...	...	...	...	2.83019	2388.95
	0.159	0.13	...	...	...	...	3.19149	3583.43
	0.156	0.05	...	...	...	...	58.1301	31355
	0.154	...	...	...	...	...	76.9481	70772.7
	0.153	0.02	...	...	...	...	89.3443	1397.54
	0.152	0.06	...	...	...	...	100	17872.3
	0.151	0.01	...	...	...	...	90.2174	61234.5
	0.149	0.05	...	...	...	...	95.7447	16125.4
	0.147	...	...	...	...	...	88.5057	5130.82
	0.145	0.03	...	...	...	...	100	115.947
	0.125	0.07	...	...	...	...	...	...
	0.096	0.04	...	...	...	...	...	...
	0.068	0.04	...	...	...	...	...	...
	0.0475	0.06	...	...	...	...	...	...
	0.025	0.06	...	...	...	...	...	...
	0.014	0.05	...	...	...	...	...	...
	0.004	...	...	...	...	...	...	...
	-0.0015	0.07	...	...	...	...	...	...
	-0.17	0	...	...	...	...	...	...

## Sheet: Figure 3
Figure 3
	Sample number	Axis 1	Axis 2
	S014137	0.002083	-0.10439
	S014136	0.084357	-0.20016
	S014135	0.019647	-0.033033
	S014134	0.038571	-0.09982
	S014133	0.088829	-0.11291
	S014132	0.10882	-0.074508
	S029733	-0.064191	-0.11858
	S029734	-0.0059779	-0.055121
	S029735	0.0044204	-0.04834
	S029736	-0.013192	-0.019201
	S029737	0.0015353	0.0061828
	S029738	-0.070475	-0.13606
	S029739	-0.051486	-0.026267
	S029740	0.028177	-0.21358
	S029741	-0.080015	0.13237
	S029742	-0.13607	0.010661
	S029744	-0.052741	-0.024986
	S029745	-0.039741	-0.015091
	S029746	-0.16895	-0.069169
	S029747	-0.20828	-0.038566
	S029748	-0.11074	0.065138
	S029749	-0.17027	0.062568
	S029750	-0.1421	-0.034232
	S029751	-0.11065	0.059609
	S029752	-0.19018	0.35593
	S029753	6.5278e-05	0.11565
	S029754	-0.0057586	0.0061278
	S029755	-0.045195	-0.020409
	S029756	0.044035	0.06931
	S029757	0.18942	0.029064
	S029759	0.17204	0.17805
	S029760	0.25566	0.011675
	S029761	0.29576	0.080905
	S029762	0.2215	0.10243
	S029763	0.14139	0.12965

## Sheet: Figure 5
Figure 5
	Amb section (Salt Range)
	Stratigraphic height (m)	Stratigraphic height (m; from EPE equivalent)	Algal abundance (%)
	13.9	3.9	14
	13.65	3.65	12.5
	13.55	3.55	11
	12.75	2.75	53
	11.25	1.25	63
	10.85	0.85	58
	9.95	-0.05	4
	9.9	-0.1	1
	9.7	-0.3	4
	9.6	-0.4	0.5
	9.45	-0.55	2
	9.2	-0.8	3
	9	-1	2
	8.8	-1.2	1
	8.5	-1.5	0.5
	8.4	-1.6	1
	8.3	-1.7	0.5
	7.9	-2.1	0
	7.8	-2.2	0.5
	7.25	-2.75	0
	6.2	-3.8	2
	5.85	-4.15	0.5
	5.75	-4.25	6
	5.2	-4.8	0
	5.1	-4.9	0
	4.9	-5.1	0
	1.7	-8.3	0
	1.4	-8.6	0
	1.2	-8.8	0
	0.95	-9.05	0
	GSQ Tambo-1-1A core (Galilee Basin)
	Stratigraphic depth (m)	Stratigraphic height (m; from EPE equivalent)	Algal abundance (%)
	696.3	2.7	0
	698	1	7.3
	698.5	0.5	11.6
	700.4	-1.4	1.9
	700.8	-1.8	2.8
	701.1	-2.1	4.8
	734	-35	0
	735	-36	1.3
	735.5	-36.5	2.8
	738.5	-39.5	2.3
	739	-40	1.2
	740.5	-41.5	2.3
	741.5	-42.5	2.7
	GSQ Springsure-1 core (Bowen Basin)
	Stratigraphic depth (m)	Stratigraphic height (m; from EPE equivalent)	Algal abundance (%)
	33.88	64.47	7
	46.71	51.64	0
	66.67	31.68	2.8
	73.43	24.92	0
	80.09	18.26	3.2
	85	13.35	8.5
	95.99	2.36	1.9
	96.74	1.61	2.7
	98.35	0	9.3
	101.04	-2.69	0
	105.71	-7.36	5.3
	109.58	-11.23	5.5
	111	-12.65	2.5
	122.78	-24.43	2.8
	131.47	-33.12	0.9
	Richie Point section (Prince Charles Mountains)
	Stratigraphic height (m)	Stratigraphic height (m; from EPE equivalent)	Algal abundance (%)
	2360	85	1.8
	2350	75	3.5
	2297	22	1.5
	2273	-2	0
	2230	-45	3.5
	2228	-47	3.8
	2225	-50	3.5
